# Supplementary material for: Vertex protein PduN tunes encapsulated pathway performance by dictating bacterial metabolosome morphology
Source: Nat Commun. 2022 Jun 29;13:3746. doi: 10.1038/s41467-022-31279-3 (PMC9243111; doi:10.1038/s41467-022-31279-3)
Supplement: Supplementary file 4 — Supplementary Data 1 [file 41467_2022_31279_MOESM4_ESM.xlsx]

## Sheet: Sheet1
Strain	Organism	Genotype
DTE003	S. enterica serovar Typhimurium LT2	Wild type
CEMS028	S. enterica serovar Typhimurium LT2	ΔpduN
TMDS025	S. enterica serovar Typhimurium LT2	ΔpduD::ssD-GFPmut2
CEMS055	S. enterica serovar Typhimurium LT2	ΔpduD::ssD-GFPmut2 ΔpduN
CMJS256	S. enterica serovar Typhimurium LT2	ΔpocR
NWKs083	S. enterica serovar Typhimurium LT2	ΔpduA ΔpduJ
CEMS234	S. enterica serovar Typhimurium LT2	ΔpduD::ssD-GFPmut2 ΔpduN::pduN-G52A
CEMS235	S. enterica serovar Typhimurium LT2	ΔpduD::ssD-GFPmut2 ΔpduN::pduN-G52L
CEMS236	S. enterica serovar Typhimurium LT2	ΔpduD::ssD-GFPmut2 ΔpduN::pduN-G52M
CEMS237	S. enterica serovar Typhimurium LT2	ΔpduD::ssD-GFPmut2 ΔpduN::pduN-G52N
CEMS238	S. enterica serovar Typhimurium LT2	ΔpduD::ssD-GFPmut2 ΔpduN::pduN-G52P
CEMS239	S. enterica serovar Typhimurium LT2	ΔpduD::ssD-GFPmut2 ΔpduN::pduN-G52C
CEMS240	S. enterica serovar Typhimurium LT2	ΔpduD::ssD-GFPmut2 ΔpduN::pduN-G52E
CEMS241	S. enterica serovar Typhimurium LT2	ΔpduD::ssD-GFPmut2 ΔpduN::pduN-G52H
CEMS242	S. enterica serovar Typhimurium LT2	ΔpduD::ssD-GFPmut2 ΔpduN::pduN-G52I
CEMS243	S. enterica serovar Typhimurium LT2	ΔpduD::ssD-GFPmut2 ΔpduN::pduN-G52K
CEMS244	S. enterica serovar Typhimurium LT2	ΔpduD::ssD-GFPmut2 ΔpduN::pduN-G52T
CEMS245	S. enterica serovar Typhimurium LT2	ΔpduD::ssD-GFPmut2 ΔpduN::pduN-G52W
CEMS246	S. enterica serovar Typhimurium LT2	ΔpduD::ssD-GFPmut2 ΔpduN::pduN-G52D
CEMS247	S. enterica serovar Typhimurium LT2	ΔpduD::ssD-GFPmut2 ΔpduN::pduN-G52F
CEMS248	S. enterica serovar Typhimurium LT2	ΔpduD::ssD-GFPmut2 ΔpduN::pduN-G52Q
CEMS249	S. enterica serovar Typhimurium LT2	ΔpduD::ssD-GFPmut2 ΔpduN::pduN-G52V
CEMS250	S. enterica serovar Typhimurium LT2	ΔpduD::ssD-GFPmut2 ΔpduN::pduN-G52Y
CEMS251	S. enterica serovar Typhimurium LT2	ΔpduD::ssD-GFPmut2 ΔpduN::pduN-G52R
CEMS252	S. enterica serovar Typhimurium LT2	ΔpduD::ssD-GFPmut2 ΔpduN::pduN-G52S
CEMS253	S. enterica serovar Typhimurium LT2	ΔpduD::ssD-GFPmut2 ΔpduN::pduN-T88A
CEMS254	S. enterica serovar Typhimurium LT2	ΔpduD::ssD-GFPmut2 ΔpduN::pduN-T88L
CEMS255	S. enterica serovar Typhimurium LT2	ΔpduD::ssD-GFPmut2 ΔpduN::pduN-T88M
CEMS256	S. enterica serovar Typhimurium LT2	ΔpduD::ssD-GFPmut2 ΔpduN::pduN-T88F
CEMS257	S. enterica serovar Typhimurium LT2	ΔpduD::ssD-GFPmut2 ΔpduN::pduN-T88W
CEMS258	S. enterica serovar Typhimurium LT2	ΔpduD::ssD-GFPmut2 ΔpduN::pduN-T88K
CEMS259	S. enterica serovar Typhimurium LT2	ΔpduD::ssD-GFPmut2 ΔpduN::pduN-T88G
CEMS260	S. enterica serovar Typhimurium LT2	ΔpduD::ssD-GFPmut2 ΔpduN::pduN-T88Q
CEMS261	S. enterica serovar Typhimurium LT2	ΔpduD::ssD-GFPmut2 ΔpduN::pduN-T88E
CEMS262	S. enterica serovar Typhimurium LT2	ΔpduD::ssD-GFPmut2 ΔpduN::pduN-T88P
CEMS263	S. enterica serovar Typhimurium LT2	ΔpduD::ssD-GFPmut2 ΔpduN::pduN-T88V
CEMS264	S. enterica serovar Typhimurium LT2	ΔpduD::ssD-GFPmut2 ΔpduN::pduN-T88I
CEMS265	S. enterica serovar Typhimurium LT2	ΔpduD::ssD-GFPmut2 ΔpduN::pduN-T88S
CEMS266	S. enterica serovar Typhimurium LT2	ΔpduD::ssD-GFPmut2 ΔpduN::pduN-T88Y
CEMS267	S. enterica serovar Typhimurium LT2	ΔpduD::ssD-GFPmut2 ΔpduN::pduN-T88H
CEMS268	S. enterica serovar Typhimurium LT2	ΔpduD::ssD-GFPmut2 ΔpduN::pduN-T88R
CEMS269	S. enterica serovar Typhimurium LT2	ΔpduD::ssD-GFPmut2 ΔpduN::pduN-T88N
CEMS270	S. enterica serovar Typhimurium LT2	ΔpduD::ssD-GFPmut2 ΔpduN::pduN-T88D
CEMS271	S. enterica serovar Typhimurium LT2	ΔpduD::ssD-GFPmut2 ΔpduN::pduN-T88C
CEMS278	S. enterica serovar Typhimurium LT2	ΔpduN::pduN-G52C
CEMS279	S. enterica serovar Typhimurium LT2	ΔpduN::pduN-G52N
CEMS280	S. enterica serovar Typhimurium LT2	ΔpduN::pduN-T88A
TUC01 [22], [23]	E. coli W3110	gal490 pglΔ8 λcI857 Δ(cro‐bioA) int<>cat/sacB
