# Supplementary material for: Vertex protein PduN tunes encapsulated pathway performance by dictating bacterial metabolosome morphology
Source: Nat Commun. 2022 Jun 29;13:3746. doi: 10.1038/s41467-022-31279-3 (PMC9243111; doi:10.1038/s41467-022-31279-3)
Supplement: Supplementary file 5 — Supplementary Data 2 [file 41467_2022_31279_MOESM5_ESM.xlsx]

## Sheet: Sheet1
Name	Plasmid	Origin	Resistance
CMJ144	pBAD33t-PduN-FLAG	p15A	Chloramphenicol
pCEM008	pBAD33t-PduN-6xHis	p15A	Chloramphenicol
pCEM027	pBAD33t-PduN1-79-ggsfGFP-6xHis	p15A	Chloramphenicol
pCEM030	pBAD33t-PduN-T88A-6xHis	p15A	Chloramphenicol
pCEM031	pBAD33t-PduN-T88L-6xHis	p15A	Chloramphenicol
pCEM032	pBAD33t-PduN-T88M-6xHis	p15A	Chloramphenicol
pCEM033	pBAD33t-PduN-T88F-6xHis	p15A	Chloramphenicol
pCEM034	pBAD33t-PduN-T88W-6xHis	p15A	Chloramphenicol
pCEM035	pBAD33t-PduN-T88K-6xHis	p15A	Chloramphenicol
pCEM036	pBAD33t-PduN-T88G-6xHis	p15A	Chloramphenicol
pCEM037	pBAD33t-PduN-T88Q-6xHis	p15A	Chloramphenicol
pCEM038	pBAD33t-PduN-T88E-6xHis	p15A	Chloramphenicol
pCEM039	pBAD33t-PduN-T88P-6xHis	p15A	Chloramphenicol
pCEM040	pBAD33t-PduN-T88V-6xHis	p15A	Chloramphenicol
pCEM041	pBAD33t-PduN-T88I-6xHis	p15A	Chloramphenicol
pCEM042	pBAD33t-PduN-T88S-6xHis	p15A	Chloramphenicol
pCEM043	pBAD33t-PduN-T88Y-6xHis	p15A	Chloramphenicol
pCEM044	pBAD33t-PduN-T88H-6xHis	p15A	Chloramphenicol
pCEM045	pBAD33t-PduN-T88R-6xHis	p15A	Chloramphenicol
pCEM046	pBAD33t-PduN-T88N-6xHis	p15A	Chloramphenicol
pCEM047	pBAD33t-PduN-T88D-6xHis	p15A	Chloramphenicol
pCEM048	pBAD33t-PduN-T88C-6xHis	p15A	Chloramphenicol
pADJ001	pBAD33t-PduN-G52A-6xHis	p15A	Chloramphenicol
pADJ002	pBAD33t-PduN-G52L-6xHis	p15A	Chloramphenicol
pADJ003	pBAD33t-PduN-G52M-6xHis	p15A	Chloramphenicol
pADJ004	pBAD33t-PduN-G52N-6xHis	p15A	Chloramphenicol
pADJ005	pBAD33t-PduN-G52P-6xHis	p15A	Chloramphenicol
pADJ006	pBAD33t-PduN-G52C-6xHis	p15A	Chloramphenicol
pADJ007	pBAD33t-PduN-G52E-6xHis	p15A	Chloramphenicol
pADJ008	pBAD33t-PduN-G52H-6xHis	p15A	Chloramphenicol
pADJ009	pBAD33t-PduN-G52I-6xHis	p15A	Chloramphenicol
pADJ010	pBAD33t-PduN-G52K-6xHis	p15A	Chloramphenicol
pADJ011	pBAD33t-PduN-G52T-6xHis	p15A	Chloramphenicol
pADJ012	pBAD33t-PduN-G52W-6xHis	p15A	Chloramphenicol
pADJ013	pBAD33t-PduN-G52D-6xHis	p15A	Chloramphenicol
pADJ014	pBAD33t-PduN-G52F-6xHis	p15A	Chloramphenicol
pADJ015	pBAD33t-PduN-G52Q-6xHis	p15A	Chloramphenicol
pADJ016	pBAD33t-PduN-G52V-6xHis	p15A	Chloramphenicol
pADJ017	pBAD33t-PduN-G52Y-6xHis	p15A	Chloramphenicol
pADJ018	pBAD33t-PduN-G52R-6xHis	p15A	Chloramphenicol
pADJ019	pBAD33t-PduN-G52S-6xHis	p15A	Chloramphenicol
pSIM6	λ Red system repressed by cI857	pSC101 repAts	Ampicillin
