# Supplementary material for: Vertex protein PduN tunes encapsulated pathway performance by dictating bacterial metabolosome morphology
Source: Nat Commun. 2022 Jun 29;13:3746. doi: 10.1038/s41467-022-31279-3 (PMC9243111; doi:10.1038/s41467-022-31279-3)
Supplement: Supplementary file 6 — Supplementary Data 3 [file 41467_2022_31279_MOESM6_ESM.xlsx]

## Sheet: Sheet1
Name	Purpose	Description	Sequence (5’ à 3’)
oCEM020	Recombineering	Amplify cat/sacB with homology upstream of pduN For	taattaagcaggagtaaatcatgcatctggcacgagtcacTGTGACGGAAGATCACTTCG
oCEM014	Recombineering	Amplify cat/sacB with homology downstream of pduN Rev	agcgtcacctgttcgggtataaatcgccataaccgccccttaacacgaaaATCAAAGGGAAAACTGTCCATAT
oCEM095	Recombineering	Amplify pduN point mutants with homology upstream of pduN For	caatgcgcggaatattcaattaattaagcaggagtaaatcATGCATCTGGCACGAG
oCEM096	Recombineering	Amplify pduN-G52 point mutants with homology downstream of pduN Rev	cagcgtcacctgttcgggtataaatcgccataaccgccccTTAACACGAAAGCGTATCTACAAT
oCEM097	Recombineering	Amplify pduN-T88A point mutant with homology downstream of pduN Rev	cagcgtcacctgttcgggtataaatcgccataaccgccccTTAACACGAAAGCGCATCTACAAT
oCEM098	Recombineering	Amplify pduN-T88L point mutant with homology downstream of pduN Rev	cagcgtcacctgttcgggtataaatcgccataaccgccccTTAACACGAAAGCAGATCTACAAT
oCEM099	Recombineering	Amplify pduN-T88M point mutant with homology downstream of pduN Rev	cagcgtcacctgttcgggtataaatcgccataaccgccccTTAACACGAAAGCATATCTACAAT
oCEM100	Recombineering	Amplify pduN-T88F point mutant with homology downstream of pduN Rev	cagcgtcacctgttcgggtataaatcgccataaccgccccTTAACACGAAAGAAAATCTACAAT
oCEM101	Recombineering	Amplify pduN-T88W point mutant with homology downstream of pduN Rev	cagcgtcacctgttcgggtataaatcgccataaccgccccTTAACACGAAAGCCAATCTACAAT
oCEM102	Recombineering	Amplify pduN-T88K point mutant with homology downstream of pduN Rev	cagcgtcacctgttcgggtataaatcgccataaccgccccTTAACACGAAAGTTTATCTACAAT
oCEM103	Recombineering	Amplify pduN-T88G point mutant with homology downstream of pduN Rev	cagcgtcacctgttcgggtataaatcgccataaccgccccTTAACACGAAAGGCCATCTACAAT
oCEM104	Recombineering	Amplify pduN-T88Q point mutant with homology downstream of pduN Rev	cagcgtcacctgttcgggtataaatcgccataaccgccccTTAACACGAAAGCTGATCTACAAT
oCEM105	Recombineering	Amplify pduN-T88E point mutant with homology downstream of pduN Rev	cagcgtcacctgttcgggtataaatcgccataaccgccccTTAACACGAAAGTTCATCTACAAT
oCEM106	Recombineering	Amplify pduN-T88P point mutant with homology downstream of pduN Rev	cagcgtcacctgttcgggtataaatcgccataaccgccccTTAACACGAAAGCGGATCTACAAT
oCEM107	Recombineering	Amplify pduN-T88V point mutant with homology downstream of pduN Rev	cagcgtcacctgttcgggtataaatcgccataaccgccccTTAACACGAAAGCACATCTACAAT
oCEM108	Recombineering	Amplify pduN-T88I point mutant with homology downstream of pduN Rev	cagcgtcacctgttcgggtataaatcgccataaccgccccTTAACACGAAAGAATATCTACAAT
oCEM109	Recombineering	Amplify pduN-T88S point mutant with homology downstream of pduN Rev	cagcgtcacctgttcgggtataaatcgccataaccgccccTTAACACGAAAGGCTATCTACAAT
oCEM110	Recombineering	Amplify pduN-T88Y point mutant with homology downstream of pduN Rev	cagcgtcacctgttcgggtataaatcgccataaccgccccTTAACACGAAAGATAATCTACAAT
oCEM111	Recombineering	Amplify pduN-T88H point mutant with homology downstream of pduN Rev	cagcgtcacctgttcgggtataaatcgccataaccgccccTTAACACGAAAGATGATCTACAAT
oCEM112	Recombineering	Amplify pduN-T88R point mutant with homology downstream of pduN Rev	cagcgtcacctgttcgggtataaatcgccataaccgccccTTAACACGAAAGGCGATCTACAAT
oCEM113	Recombineering	Amplify pduN-T88N point mutant with homology downstream of pduN Rev	cagcgtcacctgttcgggtataaatcgccataaccgccccTTAACACGAAAGGTTATCTACAAT
oCEM114	Recombineering	Amplify pduN-T88D point mutant with homology downstream of pduN Rev	cagcgtcacctgttcgggtataaatcgccataaccgccccTTAACACGAAAGATCATCTACAAT
oCEM115	Recombineering	Amplify pduN-T88C point mutant with homology downstream of pduN Rev	cagcgtcacctgttcgggtataaatcgccataaccgccccTTAACACGAAAGGCAATCTACAAT
oCEM015	Recombineering	Knockout pduN	ATGCATCTGGCACGAGTCACGGGCGCGGTTtttcgtgttaaggggcggttatggcgattt
oCEM021	Sequencing	Amplify from upstream of pduN	gcagcgcattgtcgaggagattgt
oCEM022	Sequencing	Amplify from downstream of pduN	ctgctggatggcctcgagtaaggt
oCEM023	Sequencing	Amplify from upstream of pduN	ttcggtgctgagctatcgcgatgt
oCEM024	Sequencing	Amplify from downstream of pduN	cctcgagtaaggtgcggtggtttt
oCEM038	Gibson cloning	Amplify pBAD33t-PduN1-79 backbone with homology to constitutively active sfGFP dropout marker For	tgaggtctcaCATCACCATCACCATCAC
oCEM039	Gibson cloning	Amplify pBAD33t-PduN1-79 backbone with homology to constitutively active sfGFP dropout marker Rev	ggaggtctcaGTCAATGGCCTCATTTGG
oCEM040	Gibson cloning	Amplify constitutively active sfGFP with homology to pBAD33t-PduN1-79 backbone For	ggccattgacTGAGACCTCCCTATCAGTG
oCEM041	Gibson cloning	Amplify constitutively active sfGFP with homology to pBAD33t-PduN1-79 backbone Rev	gatggtgatgTGAGACCTCATTTGTACAG
oCEM043	Golden Gate cloning	Amplify single-stranded DNA with PduN point mutant For	gggaGGTCTCaTGAC
oCEM044	Golden Gate cloning	Amplify single-stranded DNA with PduN point mutant Rev	cccaGGTCTCaGATG
oCEM045	Golden Gate cloning	PduN-80-91-His-T88A oligo	aGGTCTCaTGACCTCGCCGTTGTCGGCATTGTAGATGCGCTTTCGTGTCATCtGAGACCt
oCEM046	Golden Gate cloning	PduN-80-91-His-T88L oligo	aGGTCTCaTGACCTCGCCGTTGTCGGCATTGTAGATCTGCTTTCGTGTCATCtGAGACCt
oCEM047	Golden Gate cloning	PduN-80-91-His-T88M oligo	aGGTCTCaTGACCTCGCCGTTGTCGGCATTGTAGATATGCTTTCGTGTCATCtGAGACCt
oCEM048	Golden Gate cloning	PduN-80-91-His-T88F oligo	aGGTCTCaTGACCTCGCCGTTGTCGGCATTGTAGATTTTCTTTCGTGTCATCtGAGACCt
oCEM049	Golden Gate cloning	PduN-80-91-His-T88W oligo	aGGTCTCaTGACCTCGCCGTTGTCGGCATTGTAGATTGGCTTTCGTGTCATCtGAGACCt
oCEM050	Golden Gate cloning	PduN-80-91-His-T88K oligo	aGGTCTCaTGACCTCGCCGTTGTCGGCATTGTAGATAAACTTTCGTGTCATCtGAGACCt
oCEM051	Golden Gate cloning	PduN-80-91-His-T88G oligo	aGGTCTCaTGACCTCGCCGTTGTCGGCATTGTAGATGGCCTTTCGTGTCATCtGAGACCt
oCEM052	Golden Gate cloning	PduN-80-91-His-T88Q oligo	aGGTCTCaTGACCTCGCCGTTGTCGGCATTGTAGATCAGCTTTCGTGTCATCtGAGACCt
oCEM053	Golden Gate cloning	PduN-80-91-His-T88E oligo	aGGTCTCaTGACCTCGCCGTTGTCGGCATTGTAGATGAACTTTCGTGTCATCtGAGACCt
oCEM054	Golden Gate cloning	PduN-80-91-His-T88P oligo	aGGTCTCaTGACCTCGCCGTTGTCGGCATTGTAGATCCGCTTTCGTGTCATCtGAGACCt
oCEM055	Golden Gate cloning	PduN-80-91-His-T88V oligo	aGGTCTCaTGACCTCGCCGTTGTCGGCATTGTAGATGTGCTTTCGTGTCATCtGAGACCt
oCEM056	Golden Gate cloning	PduN-80-91-His-T88I oligo	aGGTCTCaTGACCTCGCCGTTGTCGGCATTGTAGATATTCTTTCGTGTCATCtGAGACCt
oCEM057	Golden Gate cloning	PduN-80-91-His-T88S oligo	aGGTCTCaTGACCTCGCCGTTGTCGGCATTGTAGATAGCCTTTCGTGTCATCtGAGACCt
oCEM058	Golden Gate cloning	PduN-80-91-His-T88Y oligo	aGGTCTCaTGACCTCGCCGTTGTCGGCATTGTAGATTATCTTTCGTGTCATCtGAGACCt
oCEM059	Golden Gate cloning	PduN-80-91-His-T88H oligo	aGGTCTCaTGACCTCGCCGTTGTCGGCATTGTAGATCATCTTTCGTGTCATCtGAGACCt
oCEM060	Golden Gate cloning	PduN-80-91-His-T88R oligo	aGGTCTCaTGACCTCGCCGTTGTCGGCATTGTAGATCGCCTTTCGTGTCATCtGAGACCt
oCEM061	Golden Gate cloning	PduN-80-91-His-T88N oligo	aGGTCTCaTGACCTCGCCGTTGTCGGCATTGTAGATAACCTTTCGTGTCATCtGAGACCt
oCEM062	Golden Gate cloning	PduN-80-91-His-T88D oligo	aGGTCTCaTGACCTCGCCGTTGTCGGCATTGTAGATGATCTTTCGTGTCATCtGAGACCt
oCEM063	Golden Gate cloning	PduN-80-91-His-T88C oligo	aGGTCTCaTGACCTCGCCGTTGTCGGCATTGTAGATTGCCTTTCGTGTCATCtGAGACCt
oADJ001	QuikChange	PduN-G52A For	GAAGTGGCCGTGGACTCCGTCGCGGCGGGCGTCGGC
oADJ002	QuikChange	PduN-G52A Rev	AACCAGTTCGCCGACGCCCGCCGCGACGGAGTCCAC
oADJ003	QuikChange	PduN-G52C For	GAAGTGGCCGTGGACTCCGTCTGCGCGGGCGTCGGC
oADJ004	QuikChange	PduN-G52C Rev	AACCAGTTCGCCGACGCCCGCGCAGACGGAGTCCAC
oADJ005	QuikChange	PduN-G52D For	GAAGTGGCCGTGGACTCCGTCGATGCGGGCGTCGGC
oADJ006	QuikChange	PduN-G52D Rev	AACCAGTTCGCCGACGCCCGCATCGACGGAGTCCAC
oADJ007	QuikChange	PduN-G52E For	GAAGTGGCCGTGGACTCCGTCGAAGCGGGCGTCGGC
oADJ008	QuikChange	PduN-G52E Rev	AACCAGTTCGCCGACGCCCGCTTCGACGGAGTCCAC
oADJ009	QuikChange	PduN-G52F For	GAAGTGGCCGTGGACTCCGTCTTTGCGGGCGTCGGC
oADJ010	QuikChange	PduN-G52F Rev	AACCAGTTCGCCGACGCCCGCAAAGACGGAGTCCAC
oADJ011	QuikChange	PduN-G52H For	GAAGTGGCCGTGGACTCCGTCCATGCGGGCGTCGGC
oADJ012	QuikChange	PduN-G52H Rev	AACCAGTTCGCCGACGCCCGCATGGACGGAGTCCAC
oADJ013	QuikChange	PduN-G52I For	GAAGTGGCCGTGGACTCCGTCATTGCGGGCGTCGGC
oADJ014	QuikChange	PduN-G52I Rev	AACCAGTTCGCCGACGCCCGCAATGACGGAGTCCAC
oADJ015	QuikChange	PduN-G52K For	GAAGTGGCCGTGGACTCCGTCAAAGCGGGCGTCGGC
oADJ016	QuikChange	PduN-G52K Rev	AACCAGTTCGCCGACGCCCGCTTTGACGGAGTCCAC
oADJ017	QuikChange	PduN-G52L For	GAAGTGGCCGTGGACTCCGTCCTGGCGGGCGTCGGC
oADJ018	QuikChange	PduN-G52L Rev	AACCAGTTCGCCGACGCCCGCCAGGACGGAGTCCAC
oADJ019	QuikChange	PduN-G52M For	GAAGTGGCCGTGGACTCCGTCATGGCGGGCGTCGGC
oADJ020	QuikChange	PduN-G52M Rev	AACCAGTTCGCCGACGCCCGCCATGACGGAGTCCAC
oADJ021	QuikChange	PduN-G52N For	GAAGTGGCCGTGGACTCCGTCAACGCGGGCGTCGGC
oADJ022	QuikChange	PduN-G52N Rev	AACCAGTTCGCCGACGCCCGCGTTGACGGAGTCCAC
oADJ023	QuikChange	PduN-G52P For	GAAGTGGCCGTGGACTCCGTCCCGGCGGGCGTCGGC
oADJ024	QuikChange	PduN-G52P Rev	AACCAGTTCGCCGACGCCCGCCGGGACGGAGTCCAC
oADJ025	QuikChange	PduN-G52Q For	GAAGTGGCCGTGGACTCCGTCCAGGCGGGCGTCGGC
oADJ026	QuikChange	PduN-G52Q Rev	AACCAGTTCGCCGACGCCCGCCTGGACGGAGTCCAC
oADJ027	QuikChange	PduN-G52R For	GAAGTGGCCGTGGACTCCGTCCGCGCGGGCGTCGGC
oADJ028	QuikChange	PduN-G52R Rev	AACCAGTTCGCCGACGCCCGCGCGGACGGAGTCCAC
oADJ029	QuikChange	PduN-G52S For	GAAGTGGCCGTGGACTCCGTCAGCGCGGGCGTCGGC
oADJ030	QuikChange	PduN-G52S Rev	AACCAGTTCGCCGACGCCCGCGCTGACGGAGTCCAC
oADJ031	QuikChange	PduN-G52T For	GAAGTGGCCGTGGACTCCGTCACCGCGGGCGTCGGC
oADJ032	QuikChange	PduN-G52T Rev	AACCAGTTCGCCGACGCCCGCGGTGACGGAGTCCAC
oADJ033	QuikChange	PduN-G52V For	GAAGTGGCCGTGGACTCCGTCGTGGCGGGCGTCGGC
oADJ034	QuikChange	PduN-G52V Rev	AACCAGTTCGCCGACGCCCGCCACGACGGAGTCCAC
oADJ035	QuikChange	PduN-G52W For	GAAGTGGCCGTGGACTCCGTCTGGGCGGGCGTCGGC
oADJ036	QuikChange	PduN-G52W Rev	AACCAGTTCGCCGACGCCCGCCCAGACGGAGTCCAC
oADJ037	QuikChange	PduN-G52Y For	GAAGTGGCCGTGGACTCCGTCTATGCGGGCGTCGGC
oADJ038	QuikChange	PduN-G52Y Rev	AACCAGTTCGCCGACGCCCGCATAGACGGAGTCCAC
oADJ039	Sequencing	Amplifies upstream of encoding region of pBAD33t For	ATGCCATAGCATTTTTATCC
oADJ040	Sequencing	Amplifies downstream of encoding region of pBAD33t Rev	GATTTAATCTGTATCAGG
TMDP021	Sequencing, recombineering	Amplify from upstream of pduD locus For	ggcaacaggttatcgcctgc
TMDP022	Sequencing, recombineering	Amplify from downstream of pduD locus Rev	ccctgcaggctgttcatgc
TMDP072	Sequencing	Amplify from upstream of pduD locus For	catccagaaagccaagctaacc
TMDP073	Sequencing	Amplify from downstream of pduD locus Rev	cgtccagcgttttattggtgg
TMDP016	Recombineering	Amplify ssD-GFPmut2 with homology upstream of pduD For	TTGATCCCAACGAGATTGATTAAGGGGTGAGAAatggaaattaatgaaaaattgctgcgc
TMDP019	Recombineering	Amplify ssD-GFPmut2 with homology downstream of pduD Rev	ATTGCGTCGGTATTCATGGAGTTATCCTTTAttatttgtatagttcatccatgccatgtg
