# Supplementary material for: Vertex protein PduN tunes encapsulated pathway performance by dictating bacterial metabolosome morphology
Source: Nat Commun. 2022 Jun 29;13:3746. doi: 10.1038/s41467-022-31279-3 (PMC9243111; doi:10.1038/s41467-022-31279-3)
Supplement: Supplementary file 8 — Source Data [file 41467_2022_31279_MOESM8_ESM.xlsx]

## Sheet: Figure 2
Figure 2b	Uncropped Coomassie blue stained SDS-PAGE gel image											**ALL LADDERS ARE Fisher BioReagents EZ-Run Pre-Stained Rec Protein Ladder**
Figure 2e	Uncropped Coomassie blue stained SDS-PAGE gel image
Figure 2e	Uncropped anti-FLAG western blot, chemiluminescence raw image. Blot performed with reagents described in Methods - Gel electrophoresis and western blotting
Figure 2e	Uncropped western blot, imaged under regular light to capture prestained ladder. Blot performed with reagents described in Methods - Gel electrophoresis and western blotting
Figure 2e	Uncropped western blot, merged image of ladder and chemiluminescence. Blot performed with reagents described in Methods - Gel electrophoresis and western blotting

## Sheet: Figure3b
angle (degrees)	PMF (kcal/mol)	error+	error-
78.8514	0	1	-1
75.6122	0.0312369	1.03124	-0.968763
73.8736	-0.00747268	0.992527	-1.00747
70.4439	-0.348338	0.651662	-1.34834
67.5354	-0.595853	0.404147	-1.59585
63.4535	-1.09338	-0.0933815	-2.09338
60.8544	-1.73645	-0.736447	-2.73645
59.1514	-1.98582	-1.48582	-2.48582
56.734	-2.24637	-1.74637	-2.74637
54.8794	-2.44746	-1.94746	-2.94746
50.676	-3.09133	-2.59133	-3.59133
48.951	-3.42965	-2.92965	-3.92965
46.5237	-3.55618	-3.05618	-4.05618
43.3049	-4.4402	-3.9402	-4.9402
43.1459	-4.43751	-3.93751	-4.93751
41.6021	-4.56278	-4.56278	-4.56278
40.6509	-4.41872	-3.91872	-4.91872
37.93	-3.79209	-3.29209	-4.29209
37.5328	-3.74958	-3.24958	-4.24958
36.0359	-3.91623	-3.41623	-4.41623
33.5233	-3.13281	-2.63281	-3.63281
31.9779	-3.29358	-2.79358	-3.79358
31.7726	-3.23697	-2.73697	-3.73697
31.215	-3.07226	-2.57226	-3.57226
30.6929	-2.86536	-2.36536	-3.36536
28.425	-2.22804	-1.72804	-2.72804
27.8348	-1.9163	-1.4163	-2.4163
27.777	-1.91376	-1.41376	-2.41376
27.4207	-1.88036	-1.38036	-2.38036
21.2719	1.49988	3.49988	-0.500118
18.8679	1.46519	3.46519	-0.534806
12.9927	1.18866	3.18866	-0.811344
12.3998	1.26977	3.26977	-0.730225
9.71987	1.30215	3.30215	-0.697848
8.36476	0.962984	2.96298	-1.03702
5.32541	1.48153	3.48153	-0.518473
2.9013	0.401772	2.40177	-1.59823

## Sheet: Figure3c
distance between centers of mass (nm)	PMF (kcal/mol)	error+	error-
5.30076	0	0.132828	-0.132828
5.3954	0.859794	1.42953	0.29006
5.39754	0.880894	1.4492	0.31259
5.39826	0.894496	1.46232	0.326672
5.46947	1.32654	1.84689	0.806189
5.55138	2.69479	3.72904	1.66053
5.58106	3.40263	4.45667	2.34859
5.75214	6.6447	7.81279	5.4766
5.80873	6.87794	8.08375	5.67212
5.87666	6.96898	8.22009	5.71787
5.87943	6.99059	8.24354	5.73764
5.97631	7.43986	8.7574	6.12232
6.06789	8.08277	9.46137	6.70418
6.08605	8.12573	9.51643	6.73503
6.19532	8.64636	10.1099	7.18282
6.24453	8.40443	9.90078	6.90807
6.29695	8.89122	10.4225	7.35992
6.31097	8.87921	10.4199	7.33856
6.31358	8.90046	10.4428	7.35807
6.50035	8.67431	10.3412	7.00741
6.52866	8.63551	10.3213	6.94974
6.71037	9.33211	11.139	7.5252
6.79641	9.2005	11.0648	7.33623
6.86045	9.36241	11.2694	7.45544

## Sheet: Figure3e
angle (degrees)	PMF (kcal/mol)	error+	error-
94.7219	0	1.39444	-1.39444
93.8381	-0.0143035	1.36246	-1.39106
93.6266	-0.0166566	1.35587	-1.38919
92.9699	-0.0218102	1.33759	-1.38121
90.3754	-0.0377871	1.26972	-1.34529
89.8629	-0.0417133	1.25555	-1.33897
88.5845	-0.0527073	1.21898	-1.3244
87.1659	-0.0620371	1.18128	-1.30535
85.1741	-0.0444334	1.15905	-1.24792
83.883	-0.0528175	1.12484	-1.23048
83.7057	-0.0528892	1.12122	-1.227
83.6526	-0.0545761	1.11848	-1.22763
78.1634	0.0548424	1.11811	-1.00843
76.3273	-0.214758	0.811787	-1.2413
75.7154	-0.295703	0.718605	-1.31001
73.9931	-0.760674	0.219188	-1.74054
73.8025	-0.780365	0.195685	-1.75641
73.3278	-0.842442	0.124114	-1.809
73.1844	-0.872449	0.0912383	-1.83614
73.0972	-0.885974	0.0759701	-1.84792
72.8844	-0.921982	0.0357062	-1.87967
72.4059	-1.00141	-0.0532965	-1.94953
72.3394	-1.00268	-0.0558966	-1.94947
72.2429	-1.01348	-0.0686239	-1.95834
72.1121	-1.02753	-0.0852868	-1.96977
71.8869	-1.03893	-0.101191	-1.97667
71.631	-1.05765	-0.125031	-1.99027
71.3877	-1.05839	-0.130638	-1.98615
70.5774	-1.01061	-0.0990616	-1.92216
68.2822	-1.03466	-0.169012	-1.9003
67.9926	-0.99786	-0.138008	-1.85771
67.0884	-0.938599	-0.0968321	-1.78037
65.1426	-0.86788	-0.065028	-1.67073
65.0563	-0.877863	-0.0767371	-1.67899
64.8584	-0.898208	-0.101041	-1.69538
64.7762	-0.885163	-0.0896376	-1.68069
64.4896	-0.837975	-0.0481818	-1.62777
64.3987	-0.832097	-0.0441239	-1.62007
63.8776	-0.728317	0.0492354	-1.50587
63.8374	-0.724901	0.0518459	-1.50165
63.316	-0.602981	0.16334	-1.3693
63.1241	-0.581878	0.180604	-1.34436
63.0453	-0.566554	0.194351	-1.32746
62.764	-0.491485	0.263795	-1.24676
60.3005	0.0789162	0.784927	-0.627094
60.1549	0.109701	0.812798	-0.593397
59.4708	0.232021	0.921437	-0.457394
54.2558	1.80278	2.38789	1.21766
53.8044	1.73237	2.30846	1.15629
53.7663	1.73426	2.30958	1.15893
53.7076	1.73963	2.31379	1.16548
53.5872	1.72214	2.29389	1.1504
53.4042	1.6993	2.26738	1.13121
52.3748	1.70666	2.25416	1.15917
51.9564	1.636	2.17512	1.09687
51.8458	1.63279	2.1697	1.09587
51.7662	1.62707	2.16239	1.09174
50.7221	1.60517	2.11962	1.09073
49.0259	1.66457	2.14631	1.18284
48.9023	1.7043	2.18372	1.22488
48.8533	1.69614	2.17464	1.21764
48.734	1.68971	2.16597	1.21345
47.1863	1.4748	1.92205	1.02756
47.0817	1.46518	1.91047	1.0199
45.5545	1.5342	1.95084	1.11755
44.9449	1.4084	1.81361	1.00318
43.8858	1.02259	1.40794	0.637227
42.9213	0.825656	1.19293	0.458381
42.9123	0.824795	1.1919	0.457688
42.6244	0.823249	1.18496	0.461541
42.3324	0.749965	1.1062	0.393733
41.6696	0.714092	1.0579	0.370288
41.0476	0.576546	0.908689	0.244403
39.5174	0.256759	0.56021	-0.0466917
39.3764	0.227915	0.528723	-0.0728927
38.2742	0.15318	0.433322	-0.126961
37.6542	0.010983	0.2795	-0.257534
37.1522	0.0561219	0.315226	-0.202983
36.0672	-0.0766331	0.162127	-0.315393
35.724	-0.0880263	0.144298	-0.32035
35.1709	-0.0747473	0.147206	-0.296701
34.5522	-0.248334	-0.0379791	-0.458688
34.2737	-0.324313	-0.119182	-0.529445
33.8561	-0.413672	-0.212402	-0.614941
33.6944	-0.388451	-0.185754	-0.591148
33.5348	-0.402449	-0.198344	-0.606553
32.2155	-0.361882	-0.146136	-0.577627
31.3937	-0.355084	-0.132087	-0.578081
31.0419	-0.348454	-0.122353	-0.574555
30.2163	-0.179396	0.053989	-0.412781
29.9323	-0.146562	0.0893292	-0.382454
29.2996	-0.0936944	0.14778	-0.335168
29.2698	-0.0931642	0.148573	-0.334901
29.0128	-0.0978397	0.146165	-0.341844
28.9944	-0.0986529	0.145514	-0.34282
28.8666	-0.113304	0.13199	-0.358598
27.5933	-0.167743	0.0887868	-0.424273
25.9771	0.0138026	0.284592	-0.256987
25.5117	0.026915	0.301812	-0.247982
25.1047	0.0660046	0.344492	-0.212483
24.809	0.031195	0.312292	-0.249902
24.7333	0.0378674	0.319633	-0.243898
23.0884	0.189251	0.48553	-0.107028
19.857	0.657493	0.982285	0.332702
19.7285	0.652498	0.978423	0.326573
19.4369	0.635687	0.964185	0.307189
19.1982	0.626519	0.957123	0.295915
18.9131	0.596854	0.929974	0.263734
18.0645	0.706946	1.04755	0.366338
16.9559	0.686194	1.03658	0.335805
16.6702	0.705299	1.05821	0.352389
16.5859	0.701426	1.05508	0.347772
15.7813	0.667995	1.02875	0.307242
15.0595	0.814129	1.18125	0.447007
14.7188	0.848223	1.21835	0.478095
14.3804	0.887087	1.2602	0.513974
13.2694	1.10846	1.49137	0.72554
11.6215	1.06003	1.45749	0.662577
5.32647	0.894351	1.34735	0.441349
4.50301	0.845638	1.30591	0.38537
4.38355	0.835374	1.2967	0.374052
4.2736	0.843916	1.30621	0.381625
4.23038	0.855155	1.31783	0.392482
2.6609	0.773812	1.25033	0.29729
2.63143	0.771084	1.24787	0.294302
2.35842	0.767059	1.24625	0.287869
2.22083	0.758818	1.23922	0.278413
-1.64076	1.53238	2.03238	1.03238
-1.89584	1.56955	2.06955	1.06955
-2.08486	1.58687	2.08687	1.08687
-2.12745	1.59531	2.09531	1.09531
-5.85406	1.73441	2.23441	1.23441
-6.2514	1.83869	2.33869	1.33869
-6.60079	1.88076	2.38076	1.38076
-7.05085	1.967	2.467	1.467
-7.39332	2.02709	2.52709	1.52709
-7.77513	2.07138	2.57138	1.57138
-7.93533	2.10977	2.60977	1.60977
-8.12717	2.14934	2.64934	1.64934
-9.33066	2.31082	2.81082	1.81082
-10.6993	2.38622	2.88622	1.88622
-11.0464	2.39278	2.89278	1.89278
-11.6708	2.46158	2.96158	1.96158
-13.5825	2.53945	3.03945	2.03945
-13.703	2.54939	3.04939	2.04939
-14.4619	2.6787	3.1787	2.1787

## Sheet: Figure4b
OD600	WT					ΔpocR					ΔpduApduJ					ΔpduN
Time (h)	1	2	3	Avg	StdDev	1	2	3	Avg	StdDev	1	2	3	Avg	StdDev	1	2	3	Avg	StdDev
0	0.06952	0.06636	0.05372	0.0632	0.00836057	0.06636	0.05372	0.05056	0.05688	0.00836057	0.0632	0.0474	0.0474	0.0526667	0.00912213	0.0632	0.079	0.0632	0.0684667	0.00912213
3	0.16116	0.158	0.15168	0.156947	0.00482698	0.13588	0.13904	0.1422	0.13904	0.00316	0.13588	0.1422	0.13904	0.13904	0.00316	0.13588	0.1422	0.14852	0.1422	0.00632
6	0.2844	0.2686	0.25596	0.269653	0.0142492	0.1422	0.15168	0.15168	0.14852	0.00547328	0.3476	0.36656	0.34128	0.351813	0.0131561	0.27492	0.28756	0.2844	0.282293	0.00657806
9	0.61936	0.58776	0.54668	0.5846	0.0364429	0.16116	0.158	0.158	0.159053	0.00182443	0.80264	0.84372	0.82476	0.823707	0.0205602	0.60672	0.7426	0.7268	0.69204	0.0743104
12	1.9118	1.738	1.6906	1.78013	0.116464	0.14852	0.15484	0.158	0.153787	0.00482698	1.4378	1.5326	1.5484	1.50627	0.0598178	1.6906	1.8802	1.817	1.79593	0.0965396
15	2.4174	2.3068	2.3068	2.34367	0.0638549	0.158	0.16116	0.15168	0.156947	0.00482698	1.501	1.5326	1.5642	1.5326	0.0316	2.4016	2.3384	2.3226	2.3542	0.0418029
18	2.8282	2.6702	2.9704	2.82293	0.150169	0.158	0.15168	0.15484	0.15484	0.00316	1.5484	1.6116	1.6906	1.61687	0.0712461	3.0652	2.7966	2.7492	2.87033	0.170416
21	3.2706	3.002	3.397	3.2232	0.201721	0.16432	0.15484	0.16748	0.162213	0.00657806	1.738	1.9434	2.0066	1.896	0.140433	3.5866	3.2548	3.397	3.4128	0.166463
24	3.792	3.6024	3.871	3.75513	0.138043	0.158	0.158	0.17064	0.162213	0.00729771	2.1962	2.5912	2.5754	2.45427	0.223632	4.0448	3.792	3.9342	3.92367	0.126729
27	4.1396	3.713	4.187	4.0132	0.261059	0.16116	0.15484	0.158	0.158	0.00316	2.7492	3.0494	3.0968	2.96513	0.1885	4.5662	4.2818	4.7716	4.53987	0.24596
30	4.5188	4.108	4.5662	4.39767	0.251976	0.16748	0.16116	0.15484	0.16116	0.00632	3.2548	3.4918	3.6182	3.45493	0.184484	4.9296	4.6926	4.6136	4.74527	0.164452
33	4.8664	4.5978	4.9454	4.8032	0.182214	0.16116	0.16432	0.16748	0.16432	0.00316	3.7762	4.1712	4.187	4.0448	0.232749	5.2298	5.0402	5.1192	5.12973	0.0952379
36	5.1824	4.9612	5.2456	5.12973	0.149336	0.15484	0.16432	0.158	0.159053	0.00482698	4.108	4.3292	4.5346	4.32393	0.213349	5.214	5.0876	5.1192	5.14027	0.0657806
39	5.3562	4.9928	5.3562	5.23507	0.209809	0.158	0.158	0.158	0.158	0	4.5188	4.661	4.898	4.6926	0.191565	5.0402	4.977	5.0086	5.0086	0.0316
42	5.2456	5.0402	5.1034	5.12973	0.105202	0.17696	0.16432	0.158	0.166427	0.00965396	4.5504	4.7084	4.9138	4.7242	0.182214	4.898	4.9296	5.0244	4.95067	0.0657806
48	5.056	4.977	5.135	5.056	0.079	0.16432	0.15484	0.17064	0.163267	0.00795249	4.9138	4.8032	4.9612	4.89273	0.0810793	4.8506	4.6136	4.6768	4.71367	0.122726

## Sheet: Figure4c
[1,2-Propanediol] (mM)	WT					ΔpocR					ΔpduApduJ					ΔpduN
Time (h)	1	2	3	Avg	StdDev	1	2	3	Avg	StdDev	1	2	3	Avg	StdDev	1	2	3	Avg	StdDev
0	54.4464	59.5297	59.9287	57.9683	3.05659	67.3989	65.6525	64.9641	66.0052	1.25515	60.1082	59.0891	56.7747	58.6573	1.70817	60.0472	64.2382	58.743	61.0095	2.8712
3	60.8987	57.8086	59.3794	59.3623	1.54512	61.9371	62.2239	62.2759	62.1457	0.18245	60.8144	60.2227	59.4275	60.1548	0.695921	58.8532	59.6069	59.106	59.1887	0.383594
6	56.4	56.6104	56.7251	56.5785	0.164905	60.4333	60.9675	60.1028	60.5012	0.436322	54.1133	53.8273	54.397	54.1125	0.28488	56.3158	55.4583	56.5786	56.1176	0.585861
9	43.4942	49.5418	50.5393	47.8584	3.81232	60.4234	61.4724	60.5522	60.816	0.572103	41.6828	41.6234	42.0599	41.7887	0.236748	49.9205	49.5844	58.0755	52.5268	4.80826
12	32.5445	31.0518	34.1547	32.5837	1.55183	64.9673	63.5407	66.2468	64.9183	1.35372	20.4621	16.7684	18.5374	18.5893	1.84737	37.7054	35.1196	34.3988	35.7413	1.73876
15	0	0	0	0	0	61.8484	64.2623	65.3793	63.83	1.80471	1.19031	0	0	0.396771	0.687228	18.4113	15.8062	14.7671	16.3282	1.87734
18	0	0	0	0	0	65.4832	71.8634	68.8136	68.7201	3.19112	0	0	0	0	0	0	0	0	0	0
21	0	0	0	0	0	63.337	60.4746	63.1011	62.3042	1.58892	0	0	0	0	0	0	0	0	0	0
24	0	0	0	0	0	63.4889	61.1922	62.1421	62.2744	1.15402	0	0	0	0	0	0	0	0	0	0
27	0	0	0	0	0	62.3301	62.1172	60.3116	61.5863	1.10905	0	0	0	0	0	0	0	0	0	0
30	0	0	0	0	0	60.2658	59.9856	60.5764	60.2759	0.295506	0	0	0	0	0	0	0	0	0	0
33	0	0	0	0	0	59.969	60.3169	60.767	60.351	0.40007	0	0	0	0	0	0	0	0	0	0
36	0	0	0	0	0	62.8055	62.447	61.901	62.3845	0.455473	0	0	0	0	0	0	0	0	0	0
39	0	0	0	0	0	63.7056	61.3085	61.0452	62.0197	1.46589	0	0	0	0	0	0	0	0	0	0
42	0	0	0	0	0	61.2506	61.2641	62.1344	61.5497	0.506384	0	0	0	0	0	0	0	0	0	0
48	0	0	0	0	0	60.4439	62.0048	61.6668	61.3718	0.821158	0	0	0	0	0	0	0	0	0	0
[Propionate] (mM)	WT					ΔpocR					ΔpduApduJ					ΔpduN
Time (h)	1	2	3	Avg	StdDev	1	2	3	Avg	StdDev	1	2	3	Avg	StdDev	1	2	3	Avg	StdDev
0	0	0	0	0	0	0	0	0	0	0	0	0	0	0	0	0	0	0	0	0
3	0	0	0	0	0	0	0	0	0	0	0	0	0	0	0	0	0	0	0	0
6	0	0	0	0	0	0	0	0	0	0	0.527913	0.465409	0.392487	0.461936	0.0677799	0	0	0	0	0
9	0.32057	0.327984	0.327181	0.325245	0.00406877	0	0	0	0	0	1.90854	2.21852	1.88491	2.00399	0.186166	0	0	0	0	0
12	1.80991	1.73489	1.33657	1.62712	0.254408	0	0	0	0	0	4.04401	4.25213	3.96837	4.08817	0.146943	0.381504	0.35682	0.436749	0.391691	0.0409264
15	3.9481	4.45415	4.62579	4.34268	0.35233	0	0	0	0	0	6.44943	7.57783	7.31173	7.113	0.589867	0.360942	0.345448	0.303678	0.336689	0.0296193
18	0	0	0	0	0	0	0	0	0	0	8.23812	7.97551	8.41919	8.21094	0.223084	0.219811	0.521588	0.328226	0.356542	0.152868
21	0.223983	0	0	0.0746611	0.129317	0	0	0	0	0	7.05602	4.80808	4.0821	5.3154	1.55051	0.184113	0.158005	0.220363	0.187494	0.031316
24	0	0	0	0	0	0	0	0	0	0	1.63379	0	0	0.544597	0.94327	0.161732	0.178051	0.261182	0.200321	0.0533344
27	0	0	0	0	0	0	0	0	0	0	0	0	0	0	0	0	0	0	0	0
30	0	0	0	0	0	0	0	0	0	0	0	0	0	0	0	0	0	0	0	0
33	0	0	0	0	0	0	0	0	0	0	0	0	0	0	0	0	0	0	0	0
36	0	0	0	0	0	0	0	0	0	0	0	0	0	0	0	0	0	0	0	0
39	0	0	0	0	0	0	0	0	0	0	0	0	0	0	0	0	0	0	0	0
42	0	0	0	0	0	0	0	0	0	0	0	0	0	0	0	0	0	0	0	0
48	0	0	0	0	0	0	0	0	0	0	0	0	0	0	0	0	0	0	0	0
[Propionaldehyde] (mM)	WT					ΔpocR					ΔpduApduJ					ΔpduN
Time (h)	1	2	3	Avg	StdDev	1	2	3	Avg	StdDev	1	2	3	Avg	StdDev	1	2	3	Avg	StdDev
0	0	0	0	0	0	0	0	0	0	0	0	0	0	0	0	0	0	0	0	0
3	0	0	0	0	0	0	0	0	0	0	0	0	0	0	0	0	0	0	0	0
6	0	0	0	0	0	0	0	0	0	0	0.494123	0.499707	0.42559	0.47314	0.041274	0	0	0	0	0
9	0	0	0	0	0	0	0	0	0	0	0.883568	0.579227	0.834874	0.76589	0.163478	0.425889	0.454955	0.250342	0.377062	0.110701
12	0.485366	0.798185	0.501996	0.595183	0.176002	0	0	0	0	0	1.48993	1.80575	1.33656	1.54408	0.239235	0.683993	0.864219	0.881106	0.809772	0.109255
15	0.499341	0.704007	1.05855	0.753966	0.282933	0	0	0	0	0	1.76426	1.36236	1.39782	1.50815	0.222507	0.83465	0.681977	0.728753	0.74846	0.0782213
18	0.480916	0.433969	0.397057	0.437314	0.0420293	0	0	0	0	0	0.736758	0.805958	0.757979	0.766898	0.0354519	0.422069	0.768617	0.537529	0.576071	0.176459
21	0.352556	0.342317	0.339241	0.344705	0.00697144	0	0	0	0	0	0.639201	0.619014	0.587687	0.615301	0.0259574	0.275909	0.306696	0.330066	0.304223	0.027163
24	0.384638	0.371543	0.368918	0.375033	0.00842098	0	0	0	0	0	0.399955	0.532721	0.50478	0.479152	0.0699948	0.256652	0.293506	0.266801	0.272319	0.0190364
27	0.336256	0.275626	0.250584	0.287489	0.0440505	0	0	0	0	0	0.44557	0.497088	0.53969	0.494116	0.0471302	0.424856	0.357794	0.362111	0.381587	0.0375339
30	0.390591	0.349937	0.252275	0.330934	0.071089	0	0	0	0	0	0.536231	0.465224	0.620857	0.540771	0.0779158	0.30342	0.330507	0.32358	0.319169	0.0140716
33	0.26567	0.339439	0.283074	0.296061	0.0385611	0	0	0	0	0	0.491805	0.503822	0.601505	0.532377	0.0601669	0.313187	0.396203	0.280218	0.329869	0.0597649
36	0.212565	0.310775	0.223271	0.24887	0.0538777	0	0	0	0	0	0.385034	0.55073	0.476284	0.470683	0.0829898	0.306101	0.283233	0.370013	0.319782	0.0449783
39	0.345246	0.387575	0.284853	0.339225	0.0516252	0	0	0	0	0	0.480022	0.625411	0.518945	0.541459	0.075264	0.277342	0.259444	0.444283	0.327023	0.101944
42	0.323753	0.240039	0.259361	0.274384	0.0438323	0	0	0	0	0	0.193634	0.482312	0.561273	0.412406	0.193532	0.394946	0.325534	0.283903	0.334795	0.0560977
48	0.391707	0.453637	0.309647	0.384997	0.0722291	0	0	0	0	0	0.56655	0.527628	0.654502	0.582894	0.0649969	0.47885	0.457294	0.407148	0.447764	0.0367887
[1-Propanol] (mM)	WT					ΔpocR					ΔpduApduJ					ΔpduN
Time (h)	1	2	3	Avg	StdDev	1	2	3	Avg	StdDev	1	2	3	Avg	StdDev	1	2	3	Avg	StdDev
0	0	0	0	0	0	0	0	0	0	0	0	0	0	0	0	0	0	0	0	0
3	0	0	0	0	0	0	0	0	0	0	0	0	0	0	0	0	0	0	0	0
6	0.376801	0.381464	0.321394	0.359886	0.0334167	0	0	0	0	0	0.378807	0.376344	0.34341	0.366187	0.0197638	0.314187	0.340132	0.346635	0.333652	0.0171674
9	0.610912	0.763578	1.00051	0.791667	0.196313	0	0	0	0	0	2.05118	1.74266	1.57363	1.78916	0.242147	0.911472	0.97616	0.296573	0.728068	0.375083
12	2.47878	4.02766	3.28837	3.26494	0.774706	0	0	0	0	0	5.12929	6.33665	4.48461	5.31685	0.940157	2.53078	2.81242	2.89152	2.74491	0.189608
15	7.82555	5.41676	8.41574	7.21935	1.58873	0	0	0	0	0	7.01519	8.78436	7.14048	7.64668	0.987253	4.27185	3.27638	4.10829	3.88551	0.533817
18	10.166	9.08789	8.26926	9.17438	0.95132	0	0	0	0	0	10.1729	11.6322	3.80672	8.53729	4.16126	9.61621	9.92041	7.41036	8.98233	1.36984
21	6.73456	8.58091	9.09451	8.13666	1.24111	0	0	0	0	0	11.1823	10.6393	10.4443	10.7553	0.382446	5.83841	5.54983	5.39255	5.5936	0.22613
24	3.42335	5.1856	5.01543	4.54146	0.972042	0	0	0	0	0	3.74385	6.62205	6.60132	5.65574	1.65578	4.40219	3.70019	1.79315	3.29851	1.35011
27	3.63366	3.36205	3.61739	3.5377	0.152334	0	0	0	0	0	4.93963	5.70758	5.23071	5.29264	0.387703	2.74749	2.64989	2.32913	2.5755	0.218873
30	2.7475	2.64573	2.76832	2.72052	0.0656017	0	0	0	0	0	5.29685	3.53295	4.66627	4.49869	0.893809	1.45181	0.840665	1.25355	1.18201	0.311792
33	1.50338	2.06227	2.01583	1.86049	0.310137	0	0	0	0	0	4.03733	3.43103	4.16809	3.87882	0.39327	0.580816	0.574783	0.432578	0.529393	0.0838978
36	0.382073	1.16155	0.899238	0.814286	0.396621	0	0	0	0	0	3.96097	3.03885	1.82265	2.94082	1.07252	0	0	0	0	0
39	0	0.23562	0	0.0785399	0.136035	0	0	0	0	0	2.69883	1.12776	0.932876	1.58649	0.968234	0	0	0	0	0
42	0	0	0	0	0	0	0	0	0	0	0.236049	0.199325	0.148971	0.194782	0.0437161	0	0	0	0	0
48	0	0	0	0	0	0	0	0	0	0	0	0	0	0	0	0	0	0	0	0

## Sheet: Figure5
	Spherical MCP Model, concentrations (mM)															Cylindrical MT Model, total MT volume = total MCP volume, 4.4 MTs per cell, concentrations (mM)															Cylindrical MT Model, total MT surface area = total MCP surface area, 2.4 MTs per cell, concentrations (mM)
	Inside MCP					Cytosol					External Media					Inside MT					Cytosol					External Media					Inside MT					Cytosol					External Media
Time (seconds)	[1,2-propanediol]	[propionaldehyde]	[1-propanol]	[propionyl-CoA]	[propionate]	[1,2-propanediol]	[propionaldehyde]	[1-propanol]	[propionyl-CoA]	[propionate]	[1,2-propanediol]	[propionaldehyde]	[1-propanol]	[propionyl-CoA]	[propionate]	[1,2-propanediol]	[propionaldehyde]	[1-propanol]	[propionyl-CoA]	[propionate]	[1,2-propanediol]	[propionaldehyde]	[1-propanol]	[propionyl-CoA]	[propionate]	[1,2-propanediol]	[propionaldehyde]	[1-propanol]	[propionyl-CoA]	[propionate]	[1,2-propanediol]	[propionaldehyde]	[1-propanol]	[propionyl-CoA]	[propionate]	[1,2-propanediol]	[propionaldehyde]	[1-propanol]	[propionyl-CoA]	[propionate]	[1,2-propanediol]	[propionaldehyde]	[1-propanol]	[propionyl-CoA]	[propionate]
0	0	0	0	0	0	0	0	0	0	0	55	0	0	0	0	0	0	0	0	0	0	0	0	0	0	55	0	0	0	0	0	0	0	0	0	0	0	0	0	0	55	0	0	0	0
173	0.987	28.8	10.8	14.4	0.0125	55	0.012	0.00518	0.0149	0.0125	55	0.012	0.00449	0.0059	6.52e-05	13	28.4	5.83	7.76	0.0128	55	0.0229	0.00538	0.0152	0.0128	55	0.0229	0.00469	0.00617	6.89e-05	13	28.4	5.83	7.76	0.0128	55	0.0229	0.00538	0.0152	0.0128	55	0.0229	0.00469	0.00617	6.89e-05
346	0.986	28.8	10.8	14.4	0.0176	54.9	0.0241	0.00974	0.0208	0.0176	55	0.0241	0.00906	0.0119	0.000165	13	28.4	5.83	7.76	0.0181	54.9	0.0461	0.0101	0.0213	0.0181	54.9	0.0461	0.00945	0.0124	0.000175	13	28.4	5.83	7.76	0.0181	54.9	0.0461	0.0101	0.0213	0.0181	54.9	0.0461	0.00945	0.0124	0.000175
519	0.985	28.8	10.8	14.4	0.0227	54.9	0.0363	0.0144	0.0267	0.0227	54.9	0.0363	0.0137	0.0178	0.000299	12.9	28.4	5.84	7.77	0.0234	54.9	0.0695	0.0149	0.0275	0.0234	54.9	0.0695	0.0143	0.0186	0.000319	12.9	28.4	5.84	7.77	0.0234	54.9	0.0695	0.0149	0.0275	0.0234	54.9	0.0695	0.0143	0.0186	0.000319
692	0.984	28.8	10.9	14.4	0.0279	54.9	0.0487	0.019	0.0327	0.0279	54.9	0.0487	0.0183	0.0239	0.000469	12.9	28.5	5.85	7.78	0.0288	54.9	0.0931	0.0198	0.0337	0.0288	54.9	0.0931	0.0191	0.0249	0.0005	12.9	28.5	5.85	7.78	0.0288	54.9	0.0931	0.0198	0.0337	0.0288	54.9	0.0931	0.0191	0.0249	0.0005
865	0.983	28.7	10.9	14.4	0.0331	54.9	0.0612	0.0237	0.0387	0.0331	54.9	0.0611	0.023	0.0299	0.000676	12.9	28.5	5.85	7.79	0.0343	54.8	0.117	0.0247	0.04	0.0343	54.8	0.117	0.024	0.0312	0.000721	12.9	28.5	5.85	7.79	0.0343	54.8	0.117	0.0247	0.04	0.0343	54.8	0.117	0.024	0.0312	0.000721
1040	0.982	28.7	10.9	14.4	0.0384	54.9	0.0738	0.0285	0.0447	0.0384	54.9	0.0737	0.0278	0.036	0.000919	12.9	28.5	5.86	7.8	0.0398	54.8	0.141	0.0296	0.0463	0.0398	54.8	0.141	0.029	0.0375	0.000982	12.9	28.5	5.86	7.8	0.0398	54.8	0.141	0.0296	0.0463	0.0398	54.8	0.141	0.029	0.0375	0.000982
1210	0.98	28.7	10.9	14.4	0.0438	54.8	0.0865	0.0333	0.0507	0.0438	54.8	0.0865	0.0326	0.0421	0.0012	12.8	28.5	5.87	7.8	0.0454	54.7	0.165	0.0346	0.0526	0.0454	54.8	0.165	0.034	0.0439	0.00128	12.8	28.5	5.87	7.8	0.0454	54.7	0.165	0.0346	0.0526	0.0454	54.8	0.165	0.034	0.0439	0.00128
1380	0.979	28.7	10.9	14.4	0.0492	54.8	0.0994	0.0382	0.0568	0.0492	54.8	0.0994	0.0375	0.0482	0.00152	12.8	28.5	5.87	7.81	0.051	54.7	0.19	0.0397	0.0589	0.051	54.7	0.19	0.039	0.0502	0.00163	12.8	28.5	5.87	7.81	0.051	54.7	0.19	0.0397	0.0589	0.051	54.7	0.19	0.039	0.0502	0.00163
1560	0.978	28.7	10.9	14.4	0.0547	54.8	0.112	0.0431	0.0629	0.0547	54.8	0.112	0.0424	0.0544	0.00188	12.8	28.5	5.88	7.82	0.0567	54.7	0.215	0.0448	0.0652	0.0567	54.7	0.215	0.0441	0.0566	0.00201	12.8	28.5	5.88	7.82	0.0567	54.7	0.215	0.0448	0.0652	0.0567	54.7	0.215	0.0441	0.0566	0.00201
1730	0.977	28.7	10.9	14.4	0.0602	54.8	0.126	0.0481	0.0691	0.0602	54.8	0.125	0.0474	0.0606	0.00229	12.7	28.6	5.88	7.83	0.0625	54.6	0.24	0.05	0.0716	0.0625	54.6	0.24	0.0493	0.0631	0.00244	12.7	28.6	5.88	7.83	0.0625	54.6	0.24	0.05	0.0716	0.0625	54.6	0.24	0.0493	0.0631	0.00244
1900	0.975	28.7	10.9	14.4	0.0658	54.7	0.139	0.0531	0.0753	0.0658	54.7	0.139	0.0524	0.0668	0.00273	12.7	28.6	5.89	7.84	0.0683	54.6	0.265	0.0552	0.078	0.0683	54.6	0.265	0.0545	0.0695	0.00292	12.7	28.6	5.89	7.84	0.0683	54.6	0.265	0.0552	0.078	0.0683	54.6	0.265	0.0545	0.0695	0.00292
2080	0.974	28.7	10.9	14.4	0.0715	54.7	0.152	0.0582	0.0815	0.0715	54.7	0.152	0.0575	0.0731	0.00322	12.7	28.6	5.9	7.84	0.0742	54.6	0.291	0.0605	0.0844	0.0742	54.6	0.291	0.0598	0.076	0.00344	12.7	28.6	5.9	7.84	0.0742	54.6	0.291	0.0605	0.0844	0.0742	54.6	0.291	0.0598	0.076	0.00344
2250	0.973	28.7	10.9	14.4	0.0772	54.7	0.166	0.0633	0.0877	0.0773	54.7	0.166	0.0626	0.0794	0.00375	12.6	28.6	5.9	7.85	0.0802	54.5	0.317	0.0658	0.0909	0.0802	54.5	0.317	0.0651	0.0825	0.00401	12.6	28.6	5.9	7.85	0.0802	54.5	0.317	0.0658	0.0909	0.0802	54.5	0.317	0.0651	0.0825	0.00401
2420	0.971	28.7	10.9	14.5	0.0831	54.7	0.179	0.0685	0.094	0.0831	54.7	0.179	0.0678	0.0857	0.00433	12.6	28.6	5.91	7.86	0.0862	54.5	0.343	0.0712	0.0974	0.0862	54.5	0.343	0.0705	0.0891	0.00463	12.6	28.6	5.91	7.86	0.0862	54.5	0.343	0.0712	0.0974	0.0862	54.5	0.343	0.0705	0.0891	0.00463
2590	0.97	28.7	10.9	14.5	0.0889	54.6	0.193	0.0738	0.1	0.089	54.6	0.193	0.0731	0.092	0.00496	12.6	28.7	5.92	7.87	0.0923	54.4	0.369	0.0766	0.104	0.0923	54.5	0.369	0.0759	0.0956	0.00529	12.6	28.7	5.92	7.87	0.0923	54.4	0.369	0.0766	0.104	0.0923	54.5	0.369	0.0759	0.0956	0.00529
2770	0.969	28.7	10.9	14.5	0.0949	54.6	0.207	0.0791	0.107	0.0949	54.6	0.207	0.0784	0.0984	0.00563	12.5	28.7	5.92	7.88	0.0985	54.4	0.396	0.0821	0.11	0.0985	54.4	0.396	0.0814	0.102	0.00601	12.5	28.7	5.92	7.88	0.0985	54.4	0.396	0.0821	0.11	0.0985	54.4	0.396	0.0814	0.102	0.00601
2940	0.967	28.7	10.9	14.5	0.101	54.6	0.221	0.0845	0.113	0.101	54.6	0.221	0.0838	0.105	0.00635	12.5	28.7	5.93	7.88	0.105	54.4	0.423	0.0877	0.117	0.105	54.4	0.423	0.087	0.109	0.00678	12.5	28.7	5.93	7.88	0.105	54.4	0.423	0.0877	0.117	0.105	54.4	0.423	0.087	0.109	0.00678
3110	0.966	28.6	10.9	14.5	0.107	54.5	0.236	0.0899	0.119	0.107	54.6	0.236	0.0892	0.111	0.00713	12.4	28.7	5.94	7.89	0.111	54.3	0.45	0.0933	0.124	0.111	54.3	0.45	0.0926	0.115	0.0076	12.4	28.7	5.94	7.89	0.111	54.3	0.45	0.0933	0.124	0.111	54.3	0.45	0.0926	0.115	0.0076
3290	0.965	28.6	10.9	14.5	0.113	54.5	0.25	0.0954	0.126	0.113	54.5	0.25	0.0947	0.118	0.00795	12.4	28.7	5.94	7.9	0.117	54.3	0.477	0.099	0.13	0.117	54.3	0.477	0.0983	0.122	0.00848	12.4	28.7	5.94	7.9	0.117	54.3	0.477	0.099	0.13	0.117	54.3	0.477	0.0983	0.122	0.00848
3460	0.963	28.6	10.9	14.5	0.119	54.5	0.265	0.101	0.132	0.119	54.5	0.265	0.1	0.124	0.00883	12.4	28.8	5.95	7.91	0.124	54.2	0.505	0.105	0.137	0.124	54.2	0.505	0.104	0.129	0.00941	12.4	28.8	5.95	7.91	0.124	54.2	0.505	0.105	0.137	0.124	54.2	0.505	0.104	0.129	0.00941
3630	0.962	28.6	10.9	14.5	0.126	54.5	0.279	0.107	0.139	0.126	54.5	0.279	0.106	0.131	0.00976	12.3	28.8	5.96	7.92	0.13	54.2	0.533	0.111	0.144	0.13	54.2	0.533	0.11	0.136	0.0104	12.3	28.8	5.96	7.92	0.13	54.2	0.533	0.111	0.144	0.13	54.2	0.533	0.11	0.136	0.0104
3810	0.961	28.6	10.9	14.5	0.132	54.4	0.294	0.112	0.145	0.132	54.4	0.294	0.112	0.137	0.0108	12.3	28.8	5.97	7.93	0.137	54.2	0.561	0.116	0.15	0.137	54.2	0.561	0.116	0.142	0.0114	12.3	28.8	5.97	7.93	0.137	54.2	0.561	0.116	0.15	0.137	54.2	0.561	0.116	0.142	0.0114
3980	0.959	28.6	10.9	14.5	0.139	54.4	0.309	0.118	0.152	0.139	54.4	0.309	0.117	0.144	0.0118	12.3	28.8	5.97	7.93	0.144	54.1	0.59	0.122	0.157	0.144	54.1	0.59	0.122	0.149	0.0125	12.3	28.8	5.97	7.93	0.144	54.1	0.59	0.122	0.157	0.144	54.1	0.59	0.122	0.149	0.0125
4150	0.958	28.6	10.9	14.5	0.145	54.4	0.325	0.124	0.158	0.145	54.4	0.325	0.123	0.151	0.0129	12.2	28.8	5.98	7.94	0.151	54.1	0.619	0.128	0.164	0.151	54.1	0.619	0.128	0.156	0.0137	12.2	28.8	5.98	7.94	0.151	54.1	0.619	0.128	0.164	0.151	54.1	0.619	0.128	0.156	0.0137
4320	0.956	28.6	10.9	14.5	0.152	54.4	0.34	0.13	0.165	0.152	54.4	0.34	0.129	0.157	0.0141	12.2	28.9	5.99	7.95	0.157	54	0.648	0.134	0.171	0.157	54	0.648	0.134	0.163	0.0149	12.2	28.9	5.99	7.95	0.157	54	0.648	0.134	0.171	0.157	54	0.648	0.134	0.163	0.0149
4500	0.955	28.6	10.9	14.5	0.158	54.3	0.356	0.136	0.171	0.158	54.3	0.356	0.135	0.164	0.0153	12.1	28.9	6	7.96	0.164	54	0.678	0.141	0.177	0.164	54	0.678	0.14	0.17	0.0162	12.1	28.9	6	7.96	0.164	54	0.678	0.141	0.177	0.164	54	0.678	0.14	0.17	0.0162
4670	0.953	28.6	10.9	14.5	0.165	54.3	0.371	0.142	0.178	0.165	54.3	0.371	0.141	0.171	0.0166	12.1	28.9	6	7.97	0.171	53.9	0.708	0.147	0.184	0.171	53.9	0.708	0.146	0.177	0.0176	12.1	28.9	6	7.97	0.171	53.9	0.708	0.147	0.184	0.171	53.9	0.708	0.146	0.177	0.0176
4840	0.952	28.6	11	14.5	0.172	54.3	0.387	0.148	0.185	0.172	54.3	0.387	0.147	0.177	0.0179	12.1	28.9	6.01	7.98	0.178	53.9	0.738	0.153	0.191	0.178	53.9	0.738	0.152	0.184	0.019	12.1	28.9	6.01	7.98	0.178	53.9	0.738	0.153	0.191	0.178	53.9	0.738	0.152	0.184	0.019
5020	0.95	28.5	11	14.5	0.179	54.2	0.403	0.154	0.192	0.179	54.2	0.403	0.153	0.184	0.0193	12	28.9	6.02	7.99	0.186	53.9	0.769	0.159	0.198	0.186	53.9	0.769	0.159	0.19	0.0205	12	28.9	6.02	7.99	0.186	53.9	0.769	0.159	0.198	0.186	53.9	0.769	0.159	0.19	0.0205
5190	0.949	28.5	11	14.5	0.186	54.2	0.42	0.16	0.198	0.186	54.2	0.42	0.16	0.191	0.0208	12	29	6.03	8	0.193	53.8	0.8	0.166	0.205	0.193	53.8	0.8	0.165	0.197	0.0221	12	29	6.03	8	0.193	53.8	0.8	0.166	0.205	0.193	53.8	0.8	0.165	0.197	0.0221
5360	0.947	28.5	11	14.5	0.193	54.2	0.436	0.167	0.205	0.193	54.2	0.436	0.166	0.198	0.0224	11.9	29	6.03	8	0.2	53.8	0.831	0.172	0.212	0.2	53.8	0.831	0.172	0.204	0.0237	11.9	29	6.03	8	0.2	53.8	0.831	0.172	0.212	0.2	53.8	0.831	0.172	0.204	0.0237
5540	0.946	28.5	11	14.5	0.201	54.1	0.453	0.173	0.212	0.201	54.1	0.453	0.172	0.205	0.024	11.9	29	6.04	8.01	0.208	53.7	0.862	0.179	0.219	0.208	53.7	0.862	0.178	0.212	0.0254	11.9	29	6.04	8.01	0.208	53.7	0.862	0.179	0.219	0.208	53.7	0.862	0.178	0.212	0.0254
5710	0.944	28.5	11	14.5	0.208	54.1	0.469	0.179	0.219	0.208	54.1	0.469	0.179	0.211	0.0257	11.9	29	6.05	8.02	0.215	53.7	0.894	0.186	0.226	0.215	53.7	0.894	0.185	0.219	0.0272	11.9	29	6.05	8.02	0.215	53.7	0.894	0.186	0.226	0.215	53.7	0.894	0.185	0.219	0.0272
5880	0.943	28.5	11	14.6	0.215	54.1	0.486	0.186	0.225	0.215	54.1	0.486	0.185	0.218	0.0275	11.8	29.1	6.06	8.03	0.223	53.6	0.927	0.192	0.233	0.223	53.6	0.927	0.192	0.226	0.0291	11.8	29.1	6.06	8.03	0.223	53.6	0.927	0.192	0.233	0.223	53.6	0.927	0.192	0.226	0.0291
6050	0.941	28.5	11	14.6	0.223	54	0.504	0.193	0.232	0.223	54	0.503	0.192	0.225	0.0293	11.8	29.1	6.07	8.04	0.231	53.6	0.959	0.199	0.24	0.231	53.6	0.959	0.198	0.233	0.031	11.8	29.1	6.07	8.04	0.231	53.6	0.959	0.199	0.24	0.231	53.6	0.959	0.198	0.233	0.031
6230	0.939	28.5	11	14.6	0.23	54	0.521	0.199	0.239	0.23	54	0.521	0.199	0.232	0.0313	11.7	29.1	6.08	8.05	0.239	53.5	0.992	0.206	0.247	0.239	53.5	0.992	0.205	0.24	0.033	11.7	29.1	6.08	8.05	0.239	53.5	0.992	0.206	0.247	0.239	53.5	0.992	0.205	0.24	0.033
6400	0.938	28.5	11	14.6	0.238	54	0.538	0.206	0.246	0.238	54	0.538	0.205	0.239	0.0333	11.7	29.1	6.08	8.06	0.247	53.5	1.03	0.213	0.254	0.247	53.5	1.03	0.212	0.247	0.0351	11.7	29.1	6.08	8.06	0.247	53.5	1.03	0.213	0.254	0.247	53.5	1.03	0.212	0.247	0.0351
6570	0.936	28.5	11	14.6	0.246	53.9	0.556	0.213	0.253	0.246	53.9	0.556	0.212	0.246	0.0354	11.7	29.1	6.09	8.07	0.255	53.4	1.06	0.22	0.261	0.255	53.4	1.06	0.219	0.254	0.0373	11.7	29.1	6.09	8.07	0.255	53.4	1.06	0.22	0.261	0.255	53.4	1.06	0.219	0.254	0.0373
6750	0.935	28.4	11	14.6	0.254	53.9	0.574	0.22	0.26	0.254	53.9	0.574	0.219	0.253	0.0375	11.6	29.2	6.1	8.08	0.263	53.4	1.09	0.227	0.268	0.263	53.4	1.09	0.227	0.262	0.0396	11.6	29.2	6.1	8.08	0.263	53.4	1.09	0.227	0.268	0.263	53.4	1.09	0.227	0.262	0.0396
6920	0.933	28.4	11	14.6	0.262	53.9	0.592	0.227	0.267	0.262	53.9	0.592	0.226	0.26	0.0398	11.6	29.2	6.11	8.09	0.271	53.3	1.13	0.234	0.276	0.271	53.3	1.13	0.234	0.269	0.0419	11.6	29.2	6.11	8.09	0.271	53.3	1.13	0.234	0.276	0.271	53.3	1.13	0.234	0.269	0.0419
7090	0.931	28.4	11	14.6	0.27	53.8	0.611	0.234	0.274	0.27	53.8	0.611	0.233	0.267	0.0421	11.5	29.2	6.12	8.1	0.279	53.3	1.16	0.242	0.283	0.279	53.3	1.16	0.241	0.276	0.0444	11.5	29.2	6.12	8.1	0.279	53.3	1.16	0.242	0.283	0.279	53.3	1.16	0.241	0.276	0.0444
7260	0.93	28.4	11	14.6	0.278	53.8	0.629	0.241	0.281	0.278	53.8	0.629	0.241	0.274	0.0446	11.5	29.2	6.13	8.11	0.288	53.2	1.2	0.249	0.29	0.288	53.2	1.2	0.248	0.283	0.0469	11.5	29.2	6.13	8.11	0.288	53.2	1.2	0.249	0.29	0.288	53.2	1.2	0.248	0.283	0.0469
7440	0.928	28.4	11	14.6	0.286	53.8	0.648	0.248	0.288	0.286	53.8	0.648	0.248	0.282	0.0471	11.4	29.3	6.14	8.12	0.296	53.2	1.23	0.257	0.297	0.296	53.2	1.23	0.256	0.291	0.0496	11.4	29.3	6.14	8.12	0.296	53.2	1.23	0.257	0.297	0.296	53.2	1.23	0.256	0.291	0.0496
7610	0.926	28.4	11	14.6	0.295	53.7	0.667	0.256	0.295	0.295	53.7	0.667	0.255	0.289	0.0497	11.4	29.3	6.15	8.12	0.305	53.1	1.27	0.264	0.305	0.305	53.1	1.27	0.264	0.298	0.0523	11.4	29.3	6.15	8.12	0.305	53.1	1.27	0.264	0.305	0.305	53.1	1.27	0.264	0.298	0.0523
7780	0.924	28.4	11	14.6	0.303	53.7	0.686	0.263	0.303	0.303	53.7	0.686	0.263	0.296	0.0525	11.3	29.3	6.16	8.13	0.314	53.1	1.31	0.272	0.312	0.314	53.1	1.31	0.271	0.305	0.0551	11.3	29.3	6.16	8.13	0.314	53.1	1.31	0.272	0.312	0.314	53.1	1.31	0.271	0.305	0.0551
7960	0.923	28.4	11.1	14.6	0.312	53.7	0.705	0.271	0.31	0.312	53.7	0.705	0.27	0.303	0.0553	11.3	29.3	6.17	8.14	0.323	53	1.34	0.28	0.319	0.323	53	1.34	0.279	0.313	0.0581	11.3	29.3	6.17	8.14	0.323	53	1.34	0.28	0.319	0.323	53	1.34	0.279	0.313	0.0581
8130	0.921	28.3	11.1	14.6	0.321	53.6	0.725	0.279	0.317	0.321	53.6	0.725	0.278	0.31	0.0582	11.2	29.4	6.18	8.15	0.332	52.9	1.38	0.288	0.327	0.332	52.9	1.38	0.287	0.32	0.0611	11.2	29.4	6.18	8.15	0.332	52.9	1.38	0.288	0.327	0.332	52.9	1.38	0.287	0.32	0.0611
8300	0.919	28.3	11.1	14.6	0.33	53.6	0.745	0.286	0.324	0.33	53.6	0.745	0.286	0.318	0.0612	11.2	29.4	6.18	8.16	0.341	52.9	1.42	0.296	0.334	0.341	52.9	1.42	0.295	0.328	0.0642	11.2	29.4	6.18	8.16	0.341	52.9	1.42	0.296	0.334	0.341	52.9	1.42	0.295	0.328	0.0642
8480	0.917	28.3	11.1	14.6	0.339	53.5	0.765	0.294	0.331	0.339	53.5	0.765	0.293	0.325	0.0643	11.1	29.4	6.19	8.17	0.35	52.8	1.46	0.304	0.342	0.35	52.8	1.46	0.303	0.335	0.0675	11.1	29.4	6.19	8.17	0.35	52.8	1.46	0.304	0.342	0.35	52.8	1.46	0.303	0.335	0.0675
8650	0.915	28.3	11.1	14.6	0.348	53.5	0.785	0.302	0.338	0.348	53.5	0.785	0.301	0.332	0.0676	11.1	29.5	6.2	8.18	0.36	52.8	1.5	0.312	0.349	0.36	52.8	1.5	0.311	0.343	0.0708	11.1	29.5	6.2	8.18	0.36	52.8	1.5	0.312	0.349	0.36	52.8	1.5	0.311	0.343	0.0708
8820	0.914	28.3	11.1	14.6	0.357	53.5	0.806	0.31	0.346	0.357	53.5	0.806	0.309	0.34	0.0709	11	29.5	6.21	8.19	0.369	52.7	1.54	0.32	0.356	0.369	52.7	1.54	0.319	0.35	0.0743	11	29.5	6.21	8.19	0.369	52.7	1.54	0.32	0.356	0.369	52.7	1.54	0.319	0.35	0.0743
8990	0.912	28.3	11.1	14.6	0.367	53.4	0.827	0.318	0.353	0.367	53.4	0.827	0.318	0.347	0.0744	11	29.5	6.22	8.2	0.379	52.7	1.58	0.328	0.364	0.379	52.7	1.58	0.328	0.358	0.0779	11	29.5	6.22	8.2	0.379	52.7	1.58	0.328	0.364	0.379	52.7	1.58	0.328	0.358	0.0779
9170	0.91	28.3	11.1	14.6	0.376	53.4	0.848	0.326	0.36	0.376	53.4	0.848	0.326	0.354	0.078	10.9	29.5	6.23	8.21	0.389	52.6	1.62	0.337	0.371	0.389	52.6	1.62	0.336	0.365	0.0816	10.9	29.5	6.23	8.21	0.389	52.6	1.62	0.337	0.371	0.389	52.6	1.62	0.336	0.365	0.0816
9340	0.908	28.3	11.1	14.6	0.386	53.3	0.869	0.335	0.368	0.386	53.4	0.869	0.334	0.362	0.0817	10.9	29.6	6.25	8.22	0.399	52.5	1.66	0.345	0.379	0.399	52.5	1.66	0.345	0.373	0.0854	10.9	29.6	6.25	8.22	0.399	52.5	1.66	0.345	0.379	0.399	52.5	1.66	0.345	0.373	0.0854
9510	0.906	28.2	11.1	14.7	0.395	53.3	0.89	0.343	0.375	0.395	53.3	0.89	0.343	0.369	0.0855	10.8	29.6	6.26	8.23	0.409	52.5	1.7	0.354	0.386	0.409	52.5	1.7	0.353	0.38	0.0894	10.8	29.6	6.26	8.23	0.409	52.5	1.7	0.354	0.386	0.409	52.5	1.7	0.353	0.38	0.0894
9690	0.904	28.2	11.1	14.7	0.405	53.3	0.912	0.352	0.382	0.405	53.3	0.912	0.351	0.376	0.0894	10.8	29.6	6.27	8.24	0.419	52.4	1.74	0.363	0.394	0.419	52.4	1.74	0.362	0.388	0.0935	10.8	29.6	6.27	8.24	0.419	52.4	1.74	0.363	0.394	0.419	52.4	1.74	0.362	0.388	0.0935
9860	0.902	28.2	11.1	14.7	0.415	53.2	0.934	0.36	0.39	0.415	53.2	0.934	0.36	0.384	0.0935	10.7	29.6	6.28	8.25	0.429	52.3	1.78	0.372	0.402	0.429	52.4	1.78	0.371	0.396	0.0977	10.7	29.6	6.28	8.25	0.429	52.3	1.78	0.372	0.402	0.429	52.4	1.78	0.371	0.396	0.0977
10000	0.9	28.2	11.1	14.7	0.426	53.2	0.956	0.369	0.397	0.426	53.2	0.956	0.369	0.391	0.0977	10.7	29.7	6.29	8.26	0.44	52.3	1.82	0.381	0.409	0.44	52.3	1.82	0.38	0.403	0.102	10.7	29.7	6.29	8.26	0.44	52.3	1.82	0.381	0.409	0.44	52.3	1.82	0.38	0.403	0.102
10200	0.898	28.2	11.1	14.7	0.436	53.1	0.979	0.378	0.404	0.436	53.1	0.979	0.377	0.399	0.102	10.6	29.7	6.3	8.27	0.45	52.2	1.87	0.39	0.417	0.45	52.2	1.87	0.389	0.411	0.106	10.6	29.7	6.3	8.27	0.45	52.2	1.87	0.39	0.417	0.45	52.2	1.87	0.389	0.411	0.106
10400	0.896	28.2	11.1	14.7	0.446	53.1	1	0.387	0.412	0.446	53.1	1	0.386	0.406	0.106	10.6	29.7	6.31	8.28	0.461	52.2	1.91	0.399	0.425	0.461	52.2	1.91	0.399	0.419	0.111	10.6	29.7	6.31	8.28	0.461	52.2	1.91	0.399	0.425	0.461	52.2	1.91	0.399	0.419	0.111
10600	0.894	28.2	11.1	14.7	0.457	53	1.02	0.396	0.419	0.457	53.1	1.02	0.396	0.414	0.111	10.5	29.8	6.32	8.29	0.472	52.1	1.95	0.409	0.432	0.472	52.1	1.95	0.408	0.426	0.116	10.5	29.8	6.32	8.29	0.472	52.1	1.95	0.409	0.432	0.472	52.1	1.95	0.408	0.426	0.116
10700	0.892	28.1	11.2	14.7	0.468	53	1.05	0.405	0.427	0.468	53	1.05	0.405	0.421	0.116	10.4	29.8	6.33	8.3	0.483	52	2	0.418	0.44	0.483	52	2	0.417	0.434	0.121	10.4	29.8	6.33	8.3	0.483	52	2	0.418	0.44	0.483	52	2	0.417	0.434	0.121
10900	0.89	28.1	11.2	14.7	0.479	53	1.07	0.415	0.434	0.479	53	1.07	0.414	0.429	0.121	10.4	29.8	6.34	8.31	0.495	52	2.04	0.428	0.448	0.495	52	2.04	0.427	0.442	0.126	10.4	29.8	6.34	8.31	0.495	52	2.04	0.428	0.448	0.495	52	2.04	0.427	0.442	0.126
11100	0.888	28.1	11.2	14.7	0.49	52.9	1.09	0.424	0.442	0.49	52.9	1.09	0.424	0.436	0.126	10.3	29.9	6.36	8.32	0.506	51.9	2.09	0.438	0.455	0.506	51.9	2.09	0.437	0.45	0.131	10.3	29.9	6.36	8.32	0.506	51.9	2.09	0.438	0.455	0.506	51.9	2.09	0.437	0.45	0.131
11200	0.886	28.1	11.2	14.7	0.501	52.9	1.12	0.434	0.449	0.501	52.9	1.12	0.433	0.444	0.131	10.3	29.9	6.37	8.33	0.518	51.8	2.14	0.447	0.463	0.518	51.8	2.14	0.447	0.458	0.136	10.3	29.9	6.37	8.33	0.518	51.8	2.14	0.447	0.463	0.518	51.8	2.14	0.447	0.458	0.136
11400	0.884	28.1	11.2	14.7	0.512	52.8	1.14	0.443	0.457	0.512	52.8	1.14	0.443	0.451	0.136	10.2	29.9	6.38	8.34	0.529	51.7	2.18	0.457	0.471	0.529	51.7	2.18	0.457	0.465	0.142	10.2	29.9	6.38	8.34	0.529	51.7	2.18	0.457	0.471	0.529	51.7	2.18	0.457	0.465	0.142
11600	0.882	28.1	11.2	14.7	0.524	52.8	1.17	0.453	0.464	0.524	52.8	1.17	0.453	0.459	0.142	10.2	29.9	6.39	8.35	0.541	51.7	2.23	0.468	0.478	0.541	51.7	2.23	0.467	0.473	0.148	10.2	29.9	6.39	8.35	0.541	51.7	2.23	0.468	0.478	0.541	51.7	2.23	0.467	0.473	0.148
11800	0.88	28.1	11.2	14.7	0.535	52.7	1.19	0.463	0.471	0.535	52.7	1.19	0.463	0.466	0.147	10.1	30	6.4	8.37	0.553	51.6	2.28	0.478	0.486	0.553	51.6	2.28	0.477	0.481	0.153	10.1	30	6.4	8.37	0.553	51.6	2.28	0.478	0.486	0.553	51.6	2.28	0.477	0.481	0.153
11900	0.877	28	11.2	14.7	0.547	52.7	1.22	0.473	0.479	0.547	52.7	1.22	0.473	0.474	0.153	10	30	6.42	8.38	0.565	51.5	2.33	0.488	0.494	0.565	51.5	2.33	0.488	0.489	0.159	10	30	6.42	8.38	0.565	51.5	2.33	0.488	0.494	0.565	51.5	2.33	0.488	0.489	0.159
12100	0.875	28	11.2	14.7	0.559	52.6	1.24	0.484	0.486	0.559	52.6	1.24	0.483	0.481	0.159	9.97	30	6.43	8.39	0.578	51.5	2.38	0.499	0.502	0.578	51.5	2.38	0.498	0.497	0.166	9.97	30	6.43	8.39	0.578	51.5	2.38	0.499	0.502	0.578	51.5	2.38	0.498	0.497	0.166
12300	0.873	28	11.2	14.7	0.571	52.6	1.27	0.494	0.494	0.571	52.6	1.27	0.493	0.489	0.165	9.91	30.1	6.44	8.4	0.59	51.4	2.43	0.51	0.51	0.591	51.4	2.43	0.509	0.505	0.172	9.91	30.1	6.44	8.4	0.59	51.4	2.43	0.51	0.51	0.591	51.4	2.43	0.509	0.505	0.172
12500	0.871	28	11.2	14.7	0.584	52.5	1.3	0.504	0.502	0.584	52.5	1.3	0.504	0.497	0.172	9.85	30.1	6.46	8.41	0.603	51.3	2.48	0.52	0.517	0.603	51.3	2.48	0.52	0.512	0.178	9.85	30.1	6.46	8.41	0.603	51.3	2.48	0.52	0.517	0.603	51.3	2.48	0.52	0.512	0.178
12600	0.868	28	11.2	14.7	0.596	52.5	1.32	0.515	0.509	0.596	52.5	1.32	0.514	0.504	0.178	9.78	30.1	6.47	8.42	0.616	51.2	2.53	0.531	0.525	0.616	51.2	2.53	0.531	0.52	0.185	9.78	30.1	6.47	8.42	0.616	51.2	2.53	0.531	0.525	0.616	51.2	2.53	0.531	0.52	0.185
12800	0.866	28	11.2	14.7	0.609	52.4	1.35	0.526	0.517	0.609	52.4	1.35	0.525	0.512	0.185	9.72	30.2	6.48	8.43	0.629	51.1	2.58	0.543	0.533	0.629	51.2	2.58	0.542	0.528	0.192	9.72	30.2	6.48	8.43	0.629	51.1	2.58	0.543	0.533	0.629	51.2	2.58	0.542	0.528	0.192
13000	0.864	27.9	11.3	14.7	0.622	52.4	1.38	0.537	0.524	0.622	52.4	1.38	0.536	0.519	0.192	9.65	30.2	6.49	8.44	0.643	51.1	2.63	0.554	0.541	0.643	51.1	2.63	0.553	0.536	0.199	9.65	30.2	6.49	8.44	0.643	51.1	2.63	0.554	0.541	0.643	51.1	2.63	0.553	0.536	0.199
13100	0.862	27.9	11.3	14.8	0.635	52.3	1.4	0.548	0.532	0.635	52.3	1.4	0.547	0.527	0.199	9.59	30.2	6.51	8.45	0.656	51	2.69	0.565	0.549	0.656	51	2.69	0.565	0.544	0.206	9.59	30.2	6.51	8.45	0.656	51	2.69	0.565	0.549	0.656	51	2.69	0.565	0.544	0.206
13300	0.859	27.9	11.3	14.8	0.648	52.3	1.43	0.559	0.539	0.648	52.3	1.43	0.558	0.534	0.206	9.52	30.3	6.52	8.46	0.67	50.9	2.74	0.577	0.557	0.67	50.9	2.74	0.576	0.552	0.214	9.52	30.3	6.52	8.46	0.67	50.9	2.74	0.577	0.557	0.67	50.9	2.74	0.576	0.552	0.214
13500	0.857	27.9	11.3	14.8	0.661	52.2	1.46	0.57	0.547	0.661	52.2	1.46	0.569	0.542	0.213	9.45	30.3	6.54	8.47	0.684	50.8	2.79	0.589	0.564	0.684	50.8	2.79	0.588	0.56	0.222	9.45	30.3	6.54	8.47	0.684	50.8	2.79	0.589	0.564	0.684	50.8	2.79	0.588	0.56	0.222
13700	0.855	27.9	11.3	14.8	0.675	52.2	1.49	0.582	0.554	0.675	52.2	1.49	0.581	0.55	0.221	9.39	30.3	6.55	8.48	0.698	50.7	2.85	0.6	0.572	0.698	50.8	2.85	0.6	0.568	0.23	9.39	30.3	6.55	8.48	0.698	50.7	2.85	0.6	0.572	0.698	50.8	2.85	0.6	0.568	0.23
13800	0.852	27.9	11.3	14.8	0.689	52.1	1.52	0.593	0.562	0.689	52.1	1.52	0.592	0.557	0.229	9.32	30.4	6.56	8.49	0.713	50.7	2.9	0.612	0.58	0.713	50.7	2.9	0.612	0.576	0.238	9.32	30.4	6.56	8.49	0.713	50.7	2.9	0.612	0.58	0.713	50.7	2.9	0.612	0.576	0.238
14000	0.85	27.8	11.3	14.8	0.703	52	1.54	0.605	0.569	0.703	52	1.54	0.604	0.565	0.237	9.25	30.4	6.58	8.5	0.727	50.6	2.96	0.625	0.588	0.727	50.6	2.96	0.624	0.584	0.246	9.25	30.4	6.58	8.5	0.727	50.6	2.96	0.625	0.588	0.727	50.6	2.96	0.624	0.584	0.246
14200	0.847	27.8	11.3	14.8	0.717	52	1.57	0.617	0.577	0.717	52	1.57	0.616	0.572	0.245	9.18	30.5	6.59	8.51	0.742	50.5	3.02	0.637	0.596	0.742	50.5	3.02	0.636	0.591	0.254	9.18	30.5	6.59	8.51	0.742	50.5	3.02	0.637	0.596	0.742	50.5	3.02	0.636	0.591	0.254
14400	0.845	27.8	11.3	14.8	0.732	51.9	1.6	0.629	0.584	0.732	51.9	1.6	0.628	0.58	0.254	9.11	30.5	6.61	8.53	0.757	50.4	3.08	0.65	0.604	0.757	50.4	3.08	0.649	0.599	0.263	9.11	30.5	6.61	8.53	0.757	50.4	3.08	0.65	0.604	0.757	50.4	3.08	0.649	0.599	0.263
14500	0.842	27.8	11.3	14.8	0.746	51.9	1.63	0.641	0.591	0.746	51.9	1.63	0.64	0.587	0.262	9.04	30.5	6.62	8.54	0.772	50.3	3.13	0.662	0.612	0.772	50.3	3.13	0.662	0.607	0.272	9.04	30.5	6.62	8.54	0.772	50.3	3.13	0.662	0.612	0.772	50.3	3.13	0.662	0.607	0.272
14700	0.84	27.8	11.3	14.8	0.761	51.8	1.66	0.653	0.599	0.761	51.8	1.66	0.653	0.595	0.271	8.97	30.6	6.64	8.55	0.788	50.2	3.19	0.675	0.62	0.788	50.2	3.19	0.675	0.615	0.281	8.97	30.6	6.64	8.55	0.788	50.2	3.19	0.675	0.62	0.788	50.2	3.19	0.675	0.615	0.281
14900	0.837	27.7	11.4	14.8	0.776	51.8	1.69	0.666	0.606	0.776	51.8	1.69	0.665	0.602	0.28	8.89	30.6	6.65	8.56	0.803	50.1	3.25	0.688	0.627	0.803	50.1	3.25	0.688	0.623	0.291	8.89	30.6	6.65	8.56	0.803	50.1	3.25	0.688	0.627	0.803	50.1	3.25	0.688	0.623	0.291
15000	0.835	27.7	11.4	14.8	0.791	51.7	1.72	0.679	0.614	0.791	51.7	1.72	0.678	0.61	0.29	8.82	30.6	6.67	8.57	0.819	50	3.31	0.702	0.635	0.819	50	3.31	0.701	0.631	0.301	8.82	30.6	6.67	8.57	0.819	50	3.31	0.702	0.635	0.819	50	3.31	0.701	0.631	0.301
15200	0.832	27.7	11.4	14.8	0.807	51.6	1.76	0.692	0.621	0.807	51.6	1.76	0.691	0.617	0.299	8.75	30.7	6.68	8.58	0.835	50	3.38	0.715	0.643	0.836	50	3.38	0.714	0.639	0.311	8.75	30.7	6.68	8.58	0.835	50	3.38	0.715	0.643	0.836	50	3.38	0.714	0.639	0.311
15400	0.83	27.7	11.4	14.8	0.822	51.6	1.79	0.705	0.628	0.823	51.6	1.79	0.704	0.625	0.309	8.67	30.7	6.7	8.59	0.852	49.9	3.44	0.729	0.651	0.852	49.9	3.44	0.728	0.647	0.321	8.67	30.7	6.7	8.59	0.852	49.9	3.44	0.729	0.651	0.852	49.9	3.44	0.728	0.647	0.321
15600	0.827	27.7	11.4	14.8	0.838	51.5	1.82	0.718	0.636	0.838	51.5	1.82	0.717	0.632	0.319	8.6	30.8	6.72	8.6	0.869	49.8	3.5	0.743	0.659	0.869	49.8	3.5	0.742	0.655	0.331	8.6	30.8	6.72	8.6	0.869	49.8	3.5	0.743	0.659	0.869	49.8	3.5	0.742	0.655	0.331
15700	0.824	27.6	11.4	14.8	0.855	51.4	1.85	0.731	0.643	0.855	51.4	1.85	0.731	0.639	0.33	8.52	30.8	6.73	8.61	0.885	49.7	3.56	0.757	0.667	0.886	49.7	3.56	0.756	0.663	0.342	8.52	30.8	6.73	8.61	0.885	49.7	3.56	0.757	0.667	0.886	49.7	3.56	0.756	0.663	0.342
15900	0.822	27.6	11.4	14.8	0.871	51.4	1.88	0.745	0.65	0.871	51.4	1.88	0.744	0.647	0.34	8.44	30.8	6.75	8.62	0.903	49.6	3.63	0.771	0.674	0.903	49.6	3.63	0.77	0.671	0.353	8.44	30.8	6.75	8.62	0.903	49.6	3.63	0.771	0.674	0.903	49.6	3.63	0.77	0.671	0.353
16100	0.819	27.6	11.4	14.8	0.888	51.3	1.92	0.758	0.658	0.888	51.3	1.92	0.758	0.654	0.351	8.36	30.9	6.77	8.64	0.92	49.5	3.69	0.785	0.682	0.92	49.5	3.69	0.784	0.678	0.364	8.36	30.9	6.77	8.64	0.92	49.5	3.69	0.785	0.682	0.92	49.5	3.69	0.784	0.678	0.364
16300	0.816	27.6	11.4	14.8	0.904	51.2	1.95	0.772	0.665	0.905	51.2	1.95	0.772	0.662	0.362	8.29	30.9	6.78	8.65	0.938	49.4	3.76	0.8	0.69	0.938	49.4	3.76	0.799	0.686	0.376	8.29	30.9	6.78	8.65	0.938	49.4	3.76	0.8	0.69	0.938	49.4	3.76	0.799	0.686	0.376
16400	0.814	27.5	11.4	14.8	0.922	51.2	1.98	0.786	0.672	0.922	51.2	1.98	0.786	0.669	0.374	8.21	30.9	6.8	8.66	0.956	49.3	3.83	0.815	0.698	0.956	49.3	3.83	0.814	0.694	0.388	8.21	30.9	6.8	8.66	0.956	49.3	3.83	0.815	0.698	0.956	49.3	3.83	0.814	0.694	0.388
16600	0.811	27.5	11.5	14.8	0.939	51.1	2.02	0.801	0.679	0.939	51.1	2.02	0.8	0.676	0.385	8.13	31	6.82	8.67	0.974	49.2	3.9	0.83	0.706	0.974	49.2	3.9	0.829	0.702	0.4	8.13	31	6.82	8.67	0.974	49.2	3.9	0.83	0.706	0.974	49.2	3.9	0.829	0.702	0.4
16800	0.808	27.5	11.5	14.8	0.957	51	2.05	0.815	0.687	0.957	51	2.05	0.815	0.683	0.397	8.05	31	6.84	8.68	0.993	49.1	3.97	0.845	0.713	0.993	49.1	3.97	0.844	0.71	0.412	8.05	31	6.84	8.68	0.993	49.1	3.97	0.845	0.713	0.993	49.1	3.97	0.844	0.71	0.412
17000	0.805	27.5	11.5	14.8	0.974	51	2.09	0.83	0.694	0.974	51	2.09	0.829	0.691	0.41	7.97	31.1	6.85	8.69	1.01	49	4.03	0.86	0.721	1.01	49	4.03	0.86	0.718	0.425	7.97	31.1	6.85	8.69	1.01	49	4.03	0.86	0.721	1.01	49	4.03	0.86	0.718	0.425
17100	0.803	27.4	11.5	14.8	0.993	50.9	2.12	0.845	0.701	0.993	50.9	2.12	0.844	0.698	0.422	7.88	31.1	6.87	8.7	1.03	48.8	4.11	0.876	0.729	1.03	48.9	4.11	0.875	0.725	0.438	7.88	31.1	6.87	8.7	1.03	48.8	4.11	0.876	0.729	1.03	48.9	4.11	0.875	0.725	0.438
17300	0.8	27.4	11.5	14.8	1.01	50.8	2.16	0.86	0.708	1.01	50.8	2.16	0.859	0.705	0.435	7.8	31.1	6.89	8.71	1.05	48.7	4.18	0.892	0.736	1.05	48.7	4.18	0.891	0.733	0.452	7.8	31.1	6.89	8.71	1.05	48.7	4.18	0.892	0.736	1.05	48.7	4.18	0.891	0.733	0.452
17500	0.797	27.4	11.5	14.8	1.03	50.8	2.2	0.875	0.715	1.03	50.8	2.2	0.874	0.712	0.448	7.72	31.2	6.91	8.72	1.07	48.6	4.25	0.908	0.744	1.07	48.6	4.25	0.907	0.741	0.465	7.72	31.2	6.91	8.72	1.07	48.6	4.25	0.908	0.744	1.07	48.6	4.25	0.907	0.741	0.465
17600	0.794	27.4	11.5	14.8	1.05	50.7	2.23	0.89	0.722	1.05	50.7	2.23	0.89	0.719	0.462	7.63	31.2	6.93	8.73	1.09	48.5	4.32	0.924	0.752	1.09	48.5	4.32	0.924	0.748	0.479	7.63	31.2	6.93	8.73	1.09	48.5	4.32	0.924	0.752	1.09	48.5	4.32	0.924	0.748	0.479
17800	0.791	27.4	11.5	14.8	1.07	50.6	2.27	0.906	0.729	1.07	50.6	2.27	0.905	0.726	0.475	7.55	31.3	6.95	8.74	1.11	48.4	4.4	0.941	0.759	1.11	48.4	4.4	0.94	0.756	0.494	7.55	31.3	6.95	8.74	1.11	48.4	4.4	0.941	0.759	1.11	48.4	4.4	0.94	0.756	0.494
18000	0.788	27.3	11.6	14.8	1.09	50.5	2.31	0.922	0.736	1.09	50.5	2.31	0.921	0.733	0.489	7.46	31.3	6.96	8.76	1.13	48.3	4.47	0.958	0.767	1.13	48.3	4.47	0.957	0.764	0.508	7.46	31.3	6.96	8.76	1.13	48.3	4.47	0.958	0.767	1.13	48.3	4.47	0.957	0.764	0.508
18200	0.785	27.3	11.6	14.8	1.11	50.5	2.34	0.938	0.743	1.11	50.5	2.34	0.937	0.74	0.504	7.38	31.3	6.98	8.77	1.15	48.2	4.55	0.975	0.775	1.15	48.2	4.55	0.974	0.771	0.523	7.38	31.3	6.98	8.77	1.15	48.2	4.55	0.975	0.775	1.15	48.2	4.55	0.974	0.771	0.523
18300	0.782	27.3	11.6	14.8	1.13	50.4	2.38	0.954	0.75	1.13	50.4	2.38	0.954	0.747	0.518	7.29	31.4	7	8.78	1.17	48.1	4.62	0.992	0.782	1.17	48.1	4.62	0.991	0.779	0.539	7.29	31.4	7	8.78	1.17	48.1	4.62	0.992	0.782	1.17	48.1	4.62	0.991	0.779	0.539
18500	0.779	27.2	11.6	14.8	1.15	50.3	2.42	0.971	0.757	1.15	50.3	2.42	0.97	0.754	0.533	7.2	31.4	7.02	8.79	1.19	47.9	4.7	1.01	0.79	1.19	47.9	4.7	1.01	0.787	0.554	7.2	31.4	7.02	8.79	1.19	47.9	4.7	1.01	0.79	1.19	47.9	4.7	1.01	0.787	0.554
18700	0.776	27.2	11.6	14.9	1.17	50.2	2.46	0.987	0.763	1.17	50.2	2.46	0.987	0.761	0.549	7.12	31.5	7.04	8.8	1.22	47.8	4.78	1.03	0.797	1.22	47.8	4.78	1.03	0.794	0.571	7.12	31.5	7.04	8.8	1.22	47.8	4.78	1.03	0.797	1.22	47.8	4.78	1.03	0.794	0.571
18900	0.773	27.2	11.6	14.9	1.19	50.2	2.5	1	0.77	1.19	50.2	2.5	1	0.767	0.564	7.03	31.5	7.06	8.81	1.24	47.7	4.86	1.05	0.804	1.24	47.7	4.86	1.04	0.802	0.587	7.03	31.5	7.06	8.81	1.24	47.7	4.86	1.05	0.804	1.24	47.7	4.86	1.04	0.802	0.587
19000	0.77	27.2	11.6	14.9	1.21	50.1	2.54	1.02	0.777	1.21	50.1	2.54	1.02	0.774	0.58	6.94	31.5	7.08	8.82	1.26	47.6	4.94	1.06	0.812	1.26	47.6	4.94	1.06	0.809	0.604	6.94	31.5	7.08	8.82	1.26	47.6	4.94	1.06	0.812	1.26	47.6	4.94	1.06	0.809	0.604
19200	0.767	27.1	11.6	14.9	1.23	50	2.58	1.04	0.783	1.23	50	2.58	1.04	0.781	0.597	6.85	31.6	7.11	8.83	1.28	47.4	5.02	1.08	0.819	1.28	47.5	5.02	1.08	0.816	0.621	6.85	31.6	7.11	8.83	1.28	47.4	5.02	1.08	0.819	1.28	47.5	5.02	1.08	0.816	0.621
19400	0.764	27.1	11.7	14.9	1.25	49.9	2.62	1.06	0.79	1.25	49.9	2.62	1.06	0.787	0.614	6.76	31.6	7.13	8.84	1.31	47.3	5.11	1.1	0.827	1.31	47.3	5.11	1.1	0.824	0.639	6.76	31.6	7.13	8.84	1.31	47.3	5.11	1.1	0.827	1.31	47.3	5.11	1.1	0.824	0.639
19500	0.761	27.1	11.7	14.9	1.28	49.8	2.66	1.07	0.796	1.28	49.8	2.66	1.07	0.794	0.631	6.67	31.7	7.15	8.85	1.33	47.2	5.19	1.12	0.834	1.33	47.2	5.19	1.12	0.831	0.657	6.67	31.7	7.15	8.85	1.33	47.2	5.19	1.12	0.834	1.33	47.2	5.19	1.12	0.831	0.657
19700	0.758	27.1	11.7	14.9	1.3	49.8	2.7	1.09	0.803	1.3	49.8	2.7	1.09	0.8	0.648	6.58	31.7	7.17	8.86	1.35	47.1	5.27	1.14	0.841	1.35	47.1	5.27	1.14	0.838	0.675	6.58	31.7	7.17	8.86	1.35	47.1	5.27	1.14	0.841	1.35	47.1	5.27	1.14	0.838	0.675
19900	0.755	27	11.7	14.9	1.32	49.7	2.74	1.11	0.809	1.32	49.7	2.74	1.11	0.807	0.666	6.49	31.7	7.19	8.87	1.38	46.9	5.36	1.16	0.848	1.38	46.9	5.36	1.16	0.846	0.694	6.49	31.7	7.19	8.87	1.38	46.9	5.36	1.16	0.848	1.38	46.9	5.36	1.16	0.846	0.694
20100	0.751	27	11.7	14.9	1.34	49.6	2.79	1.13	0.815	1.34	49.6	2.79	1.13	0.813	0.684	6.4	31.8	7.21	8.88	1.4	46.8	5.45	1.18	0.855	1.4	46.8	5.45	1.18	0.853	0.713	6.4	31.8	7.21	8.88	1.4	46.8	5.45	1.18	0.855	1.4	46.8	5.45	1.18	0.853	0.713
20200	0.748	27	11.7	14.9	1.37	49.5	2.83	1.15	0.822	1.37	49.5	2.83	1.15	0.819	0.703	6.3	31.8	7.24	8.89	1.43	46.7	5.54	1.2	0.863	1.43	46.7	5.54	1.2	0.86	0.733	6.3	31.8	7.24	8.89	1.43	46.7	5.54	1.2	0.863	1.43	46.7	5.54	1.2	0.86	0.733
20400	0.745	26.9	11.7	14.9	1.39	49.4	2.87	1.17	0.828	1.39	49.4	2.87	1.17	0.826	0.722	6.21	31.9	7.26	8.9	1.45	46.5	5.62	1.22	0.87	1.45	46.5	5.62	1.22	0.867	0.753	6.21	31.9	7.26	8.9	1.45	46.5	5.62	1.22	0.87	1.45	46.5	5.62	1.22	0.867	0.753
20600	0.742	26.9	11.8	14.9	1.42	49.3	2.92	1.19	0.834	1.42	49.3	2.92	1.19	0.832	0.741	6.12	31.9	7.28	8.91	1.48	46.4	5.71	1.24	0.877	1.48	46.4	5.71	1.24	0.874	0.773	6.12	31.9	7.28	8.91	1.48	46.4	5.71	1.24	0.877	1.48	46.4	5.71	1.24	0.874	0.773
20800	0.739	26.9	11.8	14.9	1.44	49.2	2.96	1.21	0.84	1.44	49.2	2.96	1.21	0.838	0.761	6.03	31.9	7.3	8.92	1.51	46.3	5.81	1.26	0.884	1.51	46.3	5.81	1.26	0.881	0.794	6.03	31.9	7.3	8.92	1.51	46.3	5.81	1.26	0.884	1.51	46.3	5.81	1.26	0.881	0.794
20900	0.735	26.8	11.8	14.9	1.46	49.1	3.01	1.23	0.846	1.46	49.1	3.01	1.22	0.844	0.781	5.93	32	7.33	8.93	1.53	46.1	5.9	1.28	0.89	1.53	46.1	5.9	1.28	0.888	0.816	5.93	32	7.33	8.93	1.53	46.1	5.9	1.28	0.89	1.53	46.1	5.9	1.28	0.888	0.816
21100	0.732	26.8	11.8	14.9	1.49	49	3.05	1.25	0.852	1.49	49	3.05	1.24	0.85	0.802	5.84	32	7.35	8.94	1.56	46	5.99	1.3	0.897	1.56	46	5.99	1.3	0.895	0.838	5.84	32	7.35	8.94	1.56	46	5.99	1.3	0.897	1.56	46	5.99	1.3	0.895	0.838
21300	0.729	26.8	11.8	14.9	1.52	49	3.1	1.27	0.858	1.52	49	3.1	1.27	0.856	0.823	5.75	32.1	7.38	8.95	1.59	45.8	6.08	1.33	0.904	1.59	45.8	6.08	1.33	0.902	0.86	5.75	32.1	7.38	8.95	1.59	45.8	6.08	1.33	0.904	1.59	45.8	6.08	1.33	0.902	0.86
21400	0.725	26.7	11.8	14.9	1.54	48.9	3.14	1.29	0.864	1.54	48.9	3.14	1.29	0.862	0.844	5.65	32.1	7.4	8.96	1.62	45.7	6.18	1.35	0.911	1.62	45.7	6.18	1.35	0.909	0.883	5.65	32.1	7.4	8.96	1.62	45.7	6.18	1.35	0.911	1.62	45.7	6.18	1.35	0.909	0.883
21600	0.722	26.7	11.8	14.9	1.57	48.8	3.19	1.31	0.869	1.57	48.8	3.19	1.31	0.867	0.866	5.56	32.1	7.42	8.97	1.64	45.5	6.28	1.37	0.918	1.64	45.5	6.28	1.37	0.915	0.906	5.56	32.1	7.42	8.97	1.64	45.5	6.28	1.37	0.918	1.64	45.5	6.28	1.37	0.915	0.906
21800	0.719	26.7	11.9	14.9	1.59	48.7	3.24	1.33	0.875	1.59	48.7	3.24	1.33	0.873	0.888	5.46	32.2	7.45	8.98	1.67	45.4	6.37	1.39	0.924	1.67	45.4	6.37	1.39	0.922	0.93	5.46	32.2	7.45	8.98	1.67	45.4	6.37	1.39	0.924	1.67	45.4	6.37	1.39	0.922	0.93
22000	0.715	26.6	11.9	14.9	1.62	48.6	3.28	1.35	0.88	1.62	48.6	3.28	1.35	0.879	0.911	5.37	32.2	7.47	8.99	1.7	45.2	6.47	1.42	0.931	1.7	45.2	6.47	1.42	0.929	0.954	5.37	32.2	7.47	8.99	1.7	45.2	6.47	1.42	0.931	1.7	45.2	6.47	1.42	0.929	0.954
22100	0.712	26.6	11.9	14.9	1.65	48.5	3.33	1.37	0.886	1.65	48.5	3.33	1.37	0.884	0.934	5.27	32.2	7.5	9	1.73	45.1	6.57	1.44	0.937	1.73	45.1	6.57	1.44	0.935	0.979	5.27	32.2	7.5	9	1.73	45.1	6.57	1.44	0.937	1.73	45.1	6.57	1.44	0.935	0.979
22300	0.708	26.6	11.9	14.9	1.68	48.4	3.38	1.39	0.891	1.68	48.4	3.38	1.39	0.89	0.958	5.18	32.3	7.53	9.01	1.76	44.9	6.67	1.46	0.944	1.76	44.9	6.67	1.46	0.942	1	5.18	32.3	7.53	9.01	1.76	44.9	6.67	1.46	0.944	1.76	44.9	6.67	1.46	0.942	1
22500	0.705	26.5	11.9	14.9	1.7	48.3	3.43	1.42	0.897	1.7	48.3	3.43	1.41	0.895	0.982	5.09	32.3	7.55	9.02	1.79	44.8	6.78	1.49	0.95	1.79	44.8	6.78	1.49	0.948	1.03	5.09	32.3	7.55	9.02	1.79	44.8	6.78	1.49	0.95	1.79	44.8	6.78	1.49	0.948	1.03
22700	0.701	26.5	11.9	14.9	1.73	48.2	3.48	1.44	0.902	1.73	48.2	3.48	1.44	0.9	1.01	4.99	32.3	7.58	9.03	1.82	44.6	6.88	1.51	0.956	1.82	44.6	6.88	1.51	0.955	1.06	4.99	32.3	7.58	9.03	1.82	44.6	6.88	1.51	0.956	1.82	44.6	6.88	1.51	0.955	1.06
22800	0.698	26.5	12	14.8	1.76	48.1	3.53	1.46	0.907	1.76	48.1	3.53	1.46	0.906	1.03	4.9	32.4	7.6	9.04	1.86	44.4	6.98	1.54	0.963	1.86	44.4	6.98	1.54	0.961	1.08	4.9	32.4	7.6	9.04	1.86	44.4	6.98	1.54	0.963	1.86	44.4	6.98	1.54	0.961	1.08
23000	0.694	26.4	12	14.8	1.79	48	3.58	1.48	0.912	1.79	48	3.58	1.48	0.911	1.06	4.81	32.4	7.63	9.04	1.89	44.3	7.09	1.56	0.969	1.89	44.3	7.09	1.56	0.967	1.11	4.81	32.4	7.63	9.04	1.89	44.3	7.09	1.56	0.969	1.89	44.3	7.09	1.56	0.967	1.11
23200	0.691	26.4	12	14.8	1.82	47.9	3.63	1.51	0.917	1.82	47.9	3.63	1.51	0.916	1.08	4.71	32.4	7.66	9.05	1.92	44.1	7.19	1.59	0.975	1.92	44.1	7.19	1.59	0.973	1.14	4.71	32.4	7.66	9.05	1.92	44.1	7.19	1.59	0.975	1.92	44.1	7.19	1.59	0.973	1.14
23400	0.687	26.3	12	14.8	1.85	47.8	3.68	1.53	0.922	1.85	47.8	3.68	1.53	0.921	1.11	4.62	32.5	7.69	9.06	1.95	43.9	7.3	1.61	0.981	1.95	43.9	7.3	1.61	0.979	1.17	4.62	32.5	7.69	9.06	1.95	43.9	7.3	1.61	0.981	1.95	43.9	7.3	1.61	0.979	1.17
23500	0.684	26.3	12	14.8	1.88	47.6	3.73	1.55	0.927	1.88	47.6	3.73	1.55	0.926	1.14	4.53	32.5	7.71	9.07	1.99	43.8	7.41	1.64	0.987	1.99	43.8	7.41	1.64	0.985	1.2	4.53	32.5	7.71	9.07	1.99	43.8	7.41	1.64	0.987	1.99	43.8	7.41	1.64	0.985	1.2
23700	0.68	26.3	12	14.8	1.91	47.5	3.78	1.58	0.932	1.91	47.5	3.78	1.58	0.93	1.16	4.44	32.5	7.74	9.08	2.02	43.6	7.52	1.67	0.993	2.02	43.6	7.52	1.67	0.991	1.23	4.44	32.5	7.74	9.08	2.02	43.6	7.52	1.67	0.993	2.02	43.6	7.52	1.67	0.991	1.23
23900	0.676	26.2	12.1	14.8	1.94	47.4	3.84	1.6	0.936	1.94	47.4	3.84	1.6	0.935	1.19	4.35	32.5	7.77	9.08	2.06	43.4	7.63	1.69	0.998	2.06	43.4	7.63	1.69	0.997	1.26	4.35	32.5	7.77	9.08	2.06	43.4	7.63	1.69	0.998	2.06	43.4	7.63	1.69	0.997	1.26
24000	0.673	26.2	12.1	14.8	1.98	47.3	3.89	1.63	0.941	1.98	47.3	3.89	1.63	0.94	1.22	4.26	32.6	7.8	9.09	2.09	43.2	7.74	1.72	1	2.09	43.2	7.74	1.72	1	1.29	4.26	32.6	7.8	9.09	2.09	43.2	7.74	1.72	1	2.09	43.2	7.74	1.72	1	1.29
24200	0.669	26.1	12.1	14.8	2.01	47.2	3.94	1.65	0.945	2.01	47.2	3.94	1.65	0.944	1.25	4.17	32.6	7.83	9.1	2.13	43.1	7.86	1.75	1.01	2.13	43.1	7.86	1.75	1.01	1.32	4.17	32.6	7.83	9.1	2.13	43.1	7.86	1.75	1.01	2.13	43.1	7.86	1.75	1.01	1.32
24400	0.665	26.1	12.1	14.8	2.04	47.1	4	1.68	0.95	2.04	47.1	4	1.68	0.949	1.28	4.08	32.6	7.86	9.11	2.16	42.9	7.97	1.78	1.02	2.16	42.9	7.97	1.78	1.01	1.35	4.08	32.6	7.86	9.11	2.16	42.9	7.97	1.78	1.02	2.16	42.9	7.97	1.78	1.01	1.35
24600	0.662	26.1	12.1	14.8	2.07	47	4.05	1.7	0.954	2.08	47	4.05	1.7	0.953	1.31	3.99	32.6	7.89	9.11	2.2	42.7	8.09	1.81	1.02	2.2	42.7	8.09	1.81	1.02	1.38	3.99	32.6	7.89	9.11	2.2	42.7	8.09	1.81	1.02	2.2	42.7	8.09	1.81	1.02	1.38
24700	0.658	26	12.2	14.8	2.11	46.9	4.11	1.73	0.958	2.11	46.9	4.11	1.73	0.957	1.34	3.9	32.6	7.92	9.12	2.24	42.5	8.2	1.84	1.03	2.24	42.5	8.2	1.83	1.02	1.42	3.9	32.6	7.92	9.12	2.24	42.5	8.2	1.84	1.03	2.24	42.5	8.2	1.83	1.02	1.42
24900	0.654	26	12.2	14.8	2.14	46.7	4.16	1.76	0.962	2.14	46.7	4.16	1.76	0.961	1.37	3.81	32.7	7.95	9.13	2.27	42.3	8.32	1.86	1.03	2.27	42.3	8.32	1.86	1.03	1.45	3.81	32.7	7.95	9.13	2.27	42.3	8.32	1.86	1.03	2.27	42.3	8.32	1.86	1.03	1.45
25100	0.65	25.9	12.2	14.8	2.18	46.6	4.22	1.78	0.966	2.18	46.6	4.22	1.78	0.965	1.4	3.73	32.7	7.98	9.13	2.31	42.1	8.44	1.89	1.04	2.31	42.1	8.44	1.89	1.04	1.48	3.73	32.7	7.98	9.13	2.31	42.1	8.44	1.89	1.04	2.31	42.1	8.44	1.89	1.04	1.48
25300	0.647	25.9	12.2	14.8	2.21	46.5	4.27	1.81	0.97	2.21	46.5	4.27	1.81	0.969	1.43	3.64	32.7	8.01	9.14	2.35	41.9	8.56	1.92	1.04	2.35	42	8.56	1.92	1.04	1.52	3.64	32.7	8.01	9.14	2.35	41.9	8.56	1.92	1.04	2.35	42	8.56	1.92	1.04	1.52
25400	0.643	25.8	12.2	14.8	2.25	46.4	4.33	1.84	0.974	2.25	46.4	4.33	1.84	0.973	1.47	3.56	32.7	8.04	9.14	2.39	41.8	8.68	1.96	1.05	2.39	41.8	8.68	1.95	1.05	1.55	3.56	32.7	8.04	9.14	2.39	41.8	8.68	1.96	1.05	2.39	41.8	8.68	1.95	1.05	1.55
25600	0.639	25.8	12.3	14.8	2.28	46.3	4.39	1.87	0.978	2.28	46.3	4.39	1.87	0.977	1.5	3.48	32.7	8.07	9.15	2.43	41.6	8.8	1.99	1.05	2.43	41.6	8.8	1.99	1.05	1.59	3.48	32.7	8.07	9.15	2.43	41.6	8.8	1.99	1.05	2.43	41.6	8.8	1.99	1.05	1.59
25800	0.635	25.8	12.3	14.8	2.32	46.1	4.45	1.89	0.981	2.32	46.1	4.45	1.89	0.981	1.53	3.39	32.7	8.1	9.16	2.47	41.4	8.93	2.02	1.06	2.47	41.4	8.93	2.02	1.06	1.63	3.39	32.7	8.1	9.16	2.47	41.4	8.93	2.02	1.06	2.47	41.4	8.93	2.02	1.06	1.63
25900	0.632	25.7	12.3	14.8	2.36	46	4.5	1.92	0.985	2.36	46	4.5	1.92	0.984	1.57	3.31	32.7	8.13	9.16	2.51	41.2	9.05	2.05	1.06	2.51	41.2	9.05	2.05	1.06	1.66	3.31	32.7	8.13	9.16	2.51	41.2	9.05	2.05	1.06	2.51	41.2	9.05	2.05	1.06	1.66
26100	0.628	25.7	12.3	14.8	2.39	45.9	4.56	1.95	0.988	2.39	45.9	4.56	1.95	0.988	1.6	3.23	32.7	8.17	9.17	2.56	41	9.18	2.08	1.07	2.56	41	9.18	2.08	1.06	1.7	3.23	32.7	8.17	9.17	2.56	41	9.18	2.08	1.07	2.56	41	9.18	2.08	1.06	1.7
26300	0.624	25.6	12.3	14.8	2.43	45.8	4.62	1.98	0.992	2.43	45.8	4.62	1.98	0.991	1.64	3.16	32.7	8.2	9.17	2.6	40.8	9.3	2.11	1.07	2.6	40.8	9.3	2.11	1.07	1.74	3.16	32.7	8.2	9.17	2.6	40.8	9.3	2.11	1.07	2.6	40.8	9.3	2.11	1.07	1.74
26500	0.62	25.6	12.4	14.8	2.47	45.6	4.68	2.01	0.995	2.47	45.6	4.68	2.01	0.994	1.67	3.08	32.7	8.23	9.17	2.64	40.6	9.43	2.15	1.07	2.64	40.6	9.43	2.15	1.07	1.78	3.08	32.7	8.23	9.17	2.64	40.6	9.43	2.15	1.07	2.64	40.6	9.43	2.15	1.07	1.78
26600	0.616	25.5	12.4	14.8	2.51	45.5	4.74	2.04	0.998	2.51	45.5	4.74	2.04	0.997	1.71	3	32.7	8.26	9.18	2.68	40.4	9.56	2.18	1.08	2.68	40.4	9.56	2.18	1.08	1.82	3	32.7	8.26	9.18	2.68	40.4	9.56	2.18	1.08	2.68	40.4	9.56	2.18	1.08	1.82
26800	0.612	25.5	12.4	14.7	2.55	45.4	4.8	2.07	1	2.55	45.4	4.8	2.07	1	1.75	2.93	32.7	8.3	9.18	2.73	40.1	9.69	2.22	1.08	2.73	40.1	9.69	2.21	1.08	1.86	2.93	32.7	8.3	9.18	2.73	40.1	9.69	2.22	1.08	2.73	40.1	9.69	2.21	1.08	1.86
27000	0.608	25.4	12.4	14.7	2.59	45.2	4.86	2.1	1	2.59	45.2	4.86	2.1	1	1.78	2.86	32.7	8.33	9.19	2.77	39.9	9.82	2.25	1.09	2.77	39.9	9.82	2.25	1.09	1.9	2.86	32.7	8.33	9.19	2.77	39.9	9.82	2.25	1.09	2.77	39.9	9.82	2.25	1.09	1.9
27200	0.604	25.4	12.5	14.7	2.63	45.1	4.93	2.13	1.01	2.63	45.1	4.93	2.13	1.01	1.82	2.79	32.7	8.37	9.19	2.82	39.7	9.95	2.28	1.09	2.82	39.7	9.95	2.28	1.09	1.95	2.79	32.7	8.37	9.19	2.82	39.7	9.95	2.28	1.09	2.82	39.7	9.95	2.28	1.09	1.95
27300	0.601	25.3	12.5	14.7	2.67	45	4.99	2.16	1.01	2.67	45	4.99	2.16	1.01	1.86	2.72	32.7	8.4	9.19	2.87	39.5	10.1	2.32	1.1	2.87	39.5	10.1	2.32	1.1	1.99	2.72	32.7	8.4	9.19	2.87	39.5	10.1	2.32	1.1	2.87	39.5	10.1	2.32	1.1	1.99
27500	0.597	25.3	12.5	14.7	2.71	44.8	5.05	2.19	1.01	2.71	44.8	5.05	2.19	1.01	1.9	2.65	32.7	8.43	9.2	2.91	39.3	10.2	2.36	1.1	2.91	39.3	10.2	2.36	1.1	2.03	2.65	32.7	8.43	9.2	2.91	39.3	10.2	2.36	1.1	2.91	39.3	10.2	2.36	1.1	2.03
27700	0.593	25.2	12.5	14.7	2.75	44.7	5.11	2.23	1.01	2.75	44.7	5.11	2.23	1.01	1.94	2.58	32.7	8.47	9.2	2.96	39.1	10.3	2.39	1.1	2.96	39.1	10.3	2.39	1.1	2.08	2.58	32.7	8.47	9.2	2.96	39.1	10.3	2.39	1.1	2.96	39.1	10.3	2.39	1.1	2.08
27800	0.589	25.2	12.6	14.7	2.8	44.6	5.18	2.26	1.02	2.8	44.6	5.18	2.26	1.02	1.98	2.51	32.6	8.51	9.2	3.01	38.8	10.5	2.43	1.11	3.01	38.9	10.5	2.43	1.11	2.12	2.51	32.6	8.51	9.2	3.01	38.8	10.5	2.43	1.11	3.01	38.9	10.5	2.43	1.11	2.12
28000	0.585	25.1	12.6	14.7	2.84	44.4	5.24	2.29	1.02	2.84	44.4	5.24	2.29	1.02	2.02	2.45	32.6	8.54	9.2	3.06	38.6	10.6	2.47	1.11	3.06	38.6	10.6	2.47	1.11	2.17	2.45	32.6	8.54	9.2	3.06	38.6	10.6	2.47	1.11	3.06	38.6	10.6	2.47	1.11	2.17
28200	0.581	25.1	12.6	14.7	2.88	44.3	5.3	2.33	1.02	2.88	44.3	5.3	2.33	1.02	2.07	2.39	32.6	8.58	9.2	3.11	38.4	10.8	2.5	1.11	3.11	38.4	10.8	2.5	1.11	2.22	2.39	32.6	8.58	9.2	3.11	38.4	10.8	2.5	1.11	3.11	38.4	10.8	2.5	1.11	2.22
28400	0.577	25	12.6	14.7	2.93	44.1	5.37	2.36	1.02	2.93	44.1	5.37	2.36	1.02	2.11	2.32	32.6	8.61	9.21	3.16	38.2	10.9	2.54	1.12	3.16	38.2	10.9	2.54	1.12	2.27	2.32	32.6	8.61	9.21	3.16	38.2	10.9	2.54	1.12	3.16	38.2	10.9	2.54	1.12	2.27
28500	0.573	25	12.7	14.7	2.97	44	5.43	2.39	1.03	2.97	44	5.43	2.39	1.03	2.15	2.26	32.6	8.65	9.21	3.21	37.9	11	2.58	1.12	3.21	37.9	11	2.58	1.12	2.31	2.26	32.6	8.65	9.21	3.21	37.9	11	2.58	1.12	3.21	37.9	11	2.58	1.12	2.31
28700	0.569	24.9	12.7	14.7	3.02	43.8	5.5	2.43	1.03	3.02	43.8	5.5	2.43	1.03	2.19	2.2	32.5	8.69	9.21	3.26	37.7	11.2	2.62	1.12	3.26	37.7	11.2	2.62	1.12	2.36	2.2	32.5	8.69	9.21	3.26	37.7	11.2	2.62	1.12	3.26	37.7	11.2	2.62	1.12	2.36
28900	0.565	24.8	12.7	14.6	3.06	43.7	5.56	2.46	1.03	3.06	43.7	5.56	2.46	1.03	2.24	2.15	32.5	8.73	9.21	3.31	37.5	11.3	2.66	1.13	3.31	37.5	11.3	2.66	1.13	2.41	2.15	32.5	8.73	9.21	3.31	37.5	11.3	2.66	1.13	3.31	37.5	11.3	2.66	1.13	2.41
29100	0.561	24.8	12.7	14.6	3.11	43.5	5.63	2.5	1.03	3.11	43.6	5.63	2.5	1.03	2.28	2.09	32.5	8.76	9.21	3.36	37.2	11.5	2.7	1.13	3.36	37.3	11.5	2.7	1.13	2.46	2.09	32.5	8.76	9.21	3.36	37.2	11.5	2.7	1.13	3.36	37.3	11.5	2.7	1.13	2.46
29200	0.557	24.7	12.8	14.6	3.16	43.4	5.7	2.53	1.03	3.16	43.4	5.7	2.53	1.03	2.33	2.04	32.4	8.8	9.21	3.42	37	11.6	2.74	1.13	3.42	37	11.6	2.74	1.13	2.51	2.04	32.4	8.8	9.21	3.42	37	11.6	2.74	1.13	3.42	37	11.6	2.74	1.13	2.51
29400	0.553	24.7	12.8	14.6	3.21	43.2	5.76	2.57	1.04	3.21	43.3	5.76	2.57	1.04	2.38	1.98	32.4	8.84	9.21	3.47	36.8	11.7	2.78	1.14	3.47	36.8	11.7	2.78	1.14	2.57	1.98	32.4	8.84	9.21	3.47	36.8	11.7	2.78	1.14	3.47	36.8	11.7	2.78	1.14	2.57
29600	0.549	24.6	12.8	14.6	3.25	43.1	5.83	2.61	1.04	3.25	43.1	5.83	2.61	1.04	2.42	1.93	32.4	8.88	9.21	3.53	36.5	11.9	2.83	1.14	3.53	36.5	11.9	2.82	1.14	2.62	1.93	32.4	8.88	9.21	3.53	36.5	11.9	2.83	1.14	3.53	36.5	11.9	2.82	1.14	2.62
29800	0.545	24.5	12.8	14.6	3.3	42.9	5.9	2.64	1.04	3.3	42.9	5.9	2.64	1.04	2.47	1.88	32.3	8.92	9.21	3.58	36.3	12	2.87	1.14	3.58	36.3	12	2.87	1.14	2.67	1.88	32.3	8.92	9.21	3.58	36.3	12	2.87	1.14	3.58	36.3	12	2.87	1.14	2.67
29900	0.541	24.5	12.9	14.6	3.35	42.8	5.97	2.68	1.04	3.35	42.8	5.97	2.68	1.04	2.52	1.83	32.3	8.96	9.21	3.64	36	12.2	2.91	1.14	3.64	36.1	12.2	2.91	1.14	2.73	1.83	32.3	8.96	9.21	3.64	36	12.2	2.91	1.14	3.64	36.1	12.2	2.91	1.14	2.73
30100	0.537	24.4	12.9	14.6	3.4	42.6	6.04	2.72	1.04	3.4	42.6	6.04	2.72	1.04	2.57	1.78	32.2	9	9.2	3.7	35.8	12.3	2.95	1.15	3.7	35.8	12.3	2.95	1.15	2.78	1.78	32.2	9	9.2	3.7	35.8	12.3	2.95	1.15	3.7	35.8	12.3	2.95	1.15	2.78
30300	0.533	24.4	12.9	14.6	3.45	42.5	6.1	2.76	1.04	3.45	42.5	6.1	2.76	1.04	2.62	1.74	32.2	9.04	9.2	3.75	35.6	12.5	3	1.15	3.76	35.6	12.4	3	1.15	2.84	1.74	32.2	9.04	9.2	3.75	35.6	12.5	3	1.15	3.76	35.6	12.4	3	1.15	2.84
30400	0.529	24.3	12.9	14.5	3.5	42.3	6.17	2.8	1.04	3.5	42.3	6.17	2.79	1.04	2.67	1.69	32.1	9.08	9.2	3.81	35.3	12.6	3.04	1.15	3.81	35.3	12.6	3.04	1.15	2.9	1.69	32.1	9.08	9.2	3.81	35.3	12.6	3.04	1.15	3.81	35.3	12.6	3.04	1.15	2.9
30600	0.524	24.2	13	14.5	3.55	42.2	6.24	2.83	1.04	3.55	42.2	6.24	2.83	1.04	2.72	1.65	32.1	9.12	9.2	3.87	35.1	12.7	3.09	1.15	3.87	35.1	12.7	3.09	1.15	2.96	1.65	32.1	9.12	9.2	3.87	35.1	12.7	3.09	1.15	3.87	35.1	12.7	3.09	1.15	2.96
30800	0.52	24.2	13	14.5	3.61	42	6.31	2.87	1.05	3.61	42	6.31	2.87	1.05	2.77	1.6	32	9.17	9.2	3.93	34.8	12.9	3.13	1.15	3.93	34.8	12.9	3.13	1.15	3.02	1.6	32	9.17	9.2	3.93	34.8	12.9	3.13	1.15	3.93	34.8	12.9	3.13	1.15	3.02
31000	0.516	24.1	13	14.5	3.66	41.8	6.38	2.91	1.05	3.66	41.8	6.38	2.91	1.05	2.82	1.56	32	9.21	9.19	3.99	34.6	13	3.18	1.16	3.99	34.6	13	3.18	1.16	3.07	1.56	32	9.21	9.19	3.99	34.6	13	3.18	1.16	3.99	34.6	13	3.18	1.16	3.07
31100	0.512	24	13.1	14.5	3.71	41.7	6.45	2.95	1.05	3.71	41.7	6.45	2.95	1.05	2.88	1.52	31.9	9.25	9.19	4.06	34.3	13.2	3.23	1.16	4.06	34.3	13.2	3.23	1.16	3.14	1.52	31.9	9.25	9.19	4.06	34.3	13.2	3.23	1.16	4.06	34.3	13.2	3.23	1.16	3.14
31300	0.508	24	13.1	14.5	3.77	41.5	6.53	2.99	1.05	3.77	41.5	6.53	2.99	1.05	2.93	1.48	31.8	9.29	9.19	4.12	34	13.3	3.27	1.16	4.12	34	13.3	3.27	1.16	3.2	1.48	31.8	9.29	9.19	4.12	34	13.3	3.27	1.16	4.12	34	13.3	3.27	1.16	3.2
31500	0.504	23.9	13.1	14.5	3.82	41.3	6.6	3.04	1.05	3.82	41.3	6.6	3.04	1.05	2.98	1.44	31.8	9.34	9.18	4.18	33.8	13.5	3.32	1.16	4.18	33.8	13.5	3.32	1.16	3.26	1.44	31.8	9.34	9.18	4.18	33.8	13.5	3.32	1.16	4.18	33.8	13.5	3.32	1.16	3.26
31700	0.5	23.8	13.2	14.5	3.88	41.2	6.67	3.08	1.05	3.88	41.2	6.67	3.08	1.05	3.04	1.4	31.7	9.38	9.18	4.25	33.5	13.6	3.37	1.16	4.25	33.5	13.6	3.37	1.16	3.32	1.4	31.7	9.38	9.18	4.25	33.5	13.6	3.37	1.16	4.25	33.5	13.6	3.37	1.16	3.32
31800	0.496	23.8	13.2	14.4	3.93	41	6.74	3.12	1.05	3.93	41	6.74	3.12	1.05	3.09	1.37	31.6	9.43	9.17	4.31	33.3	13.8	3.42	1.16	4.31	33.3	13.8	3.42	1.16	3.39	1.37	31.6	9.43	9.17	4.31	33.3	13.8	3.42	1.16	4.31	33.3	13.8	3.42	1.16	3.39
32000	0.492	23.7	13.2	14.4	3.99	40.8	6.81	3.16	1.05	3.99	40.8	6.81	3.16	1.05	3.15	1.33	31.6	9.47	9.17	4.38	33	13.9	3.47	1.16	4.38	33	13.9	3.47	1.16	3.45	1.33	31.6	9.47	9.17	4.38	33	13.9	3.47	1.16	4.38	33	13.9	3.47	1.16	3.45
32200	0.488	23.6	13.2	14.4	4.05	40.6	6.88	3.21	1.05	4.05	40.6	6.88	3.21	1.05	3.21	1.3	31.5	9.52	9.17	4.44	32.7	14.1	3.52	1.17	4.44	32.7	14.1	3.52	1.17	3.52	1.3	31.5	9.52	9.17	4.44	32.7	14.1	3.52	1.17	4.44	32.7	14.1	3.52	1.17	3.52
32300	0.484	23.6	13.3	14.4	4.11	40.5	6.96	3.25	1.05	4.11	40.5	6.96	3.25	1.05	3.27	1.26	31.4	9.56	9.16	4.51	32.5	14.2	3.57	1.17	4.51	32.5	14.2	3.57	1.17	3.58	1.26	31.4	9.56	9.16	4.51	32.5	14.2	3.57	1.17	4.51	32.5	14.2	3.57	1.17	3.58
32500	0.48	23.5	13.3	14.4	4.16	40.3	7.03	3.29	1.05	4.16	40.3	7.03	3.29	1.05	3.32	1.23	31.3	9.61	9.16	4.58	32.2	14.3	3.62	1.17	4.58	32.2	14.3	3.62	1.17	3.65	1.23	31.3	9.61	9.16	4.58	32.2	14.3	3.62	1.17	4.58	32.2	14.3	3.62	1.17	3.65
32700	0.476	23.4	13.3	14.4	4.22	40.1	7.1	3.34	1.05	4.22	40.1	7.1	3.34	1.05	3.38	1.2	31.3	9.65	9.15	4.65	31.9	14.5	3.67	1.17	4.65	31.9	14.5	3.67	1.17	3.72	1.2	31.3	9.65	9.15	4.65	31.9	14.5	3.67	1.17	4.65	31.9	14.5	3.67	1.17	3.72
32900	0.472	23.4	13.4	14.3	4.28	39.9	7.17	3.38	1.05	4.28	39.9	7.17	3.38	1.05	3.44	1.17	31.2	9.7	9.14	4.72	31.7	14.6	3.73	1.17	4.72	31.7	14.6	3.72	1.17	3.79	1.17	31.2	9.7	9.14	4.72	31.7	14.6	3.73	1.17	4.72	31.7	14.6	3.72	1.17	3.79
33000	0.468	23.3	13.4	14.3	4.34	39.8	7.25	3.43	1.05	4.34	39.8	7.25	3.43	1.05	3.5	1.14	31.1	9.75	9.14	4.79	31.4	14.8	3.78	1.17	4.79	31.4	14.8	3.78	1.17	3.86	1.14	31.1	9.75	9.14	4.79	31.4	14.8	3.78	1.17	4.79	31.4	14.8	3.78	1.17	3.86
33200	0.464	23.2	13.4	14.3	4.4	39.6	7.32	3.47	1.05	4.4	39.6	7.32	3.47	1.05	3.56	1.11	31	9.8	9.13	4.86	31.1	14.9	3.83	1.17	4.86	31.1	14.9	3.83	1.17	3.93	1.11	31	9.8	9.13	4.86	31.1	14.9	3.83	1.17	4.86	31.1	14.9	3.83	1.17	3.93
33400	0.46	23.1	13.5	14.3	4.47	39.4	7.4	3.52	1.05	4.47	39.4	7.4	3.52	1.05	3.63	1.08	30.9	9.85	9.12	4.93	30.9	15.1	3.89	1.17	4.93	30.9	15.1	3.89	1.17	4	1.08	30.9	9.85	9.12	4.93	30.9	15.1	3.89	1.17	4.93	30.9	15.1	3.89	1.17	4
33600	0.455	23.1	13.5	14.3	4.53	39.2	7.47	3.57	1.05	4.53	39.2	7.47	3.57	1.05	3.69	1.05	30.9	9.89	9.12	5.01	30.6	15.2	3.94	1.17	5.01	30.6	15.2	3.94	1.17	4.08	1.05	30.9	9.89	9.12	5.01	30.6	15.2	3.94	1.17	5.01	30.6	15.2	3.94	1.17	4.08
33700	0.451	23	13.5	14.3	4.59	39	7.54	3.61	1.05	4.59	39	7.54	3.61	1.05	3.75	1.03	30.8	9.94	9.11	5.08	30.3	15.4	4	1.17	5.08	30.3	15.4	4	1.17	4.15	1.03	30.8	9.94	9.11	5.08	30.3	15.4	4	1.17	5.08	30.3	15.4	4	1.17	4.15
33900	0.447	22.9	13.6	14.2	4.66	38.8	7.62	3.66	1.05	4.66	38.9	7.62	3.66	1.05	3.82	0.999	30.7	9.99	9.1	5.16	30	15.5	4.05	1.17	5.16	30	15.5	4.05	1.17	4.22	0.999	30.7	9.99	9.1	5.16	30	15.5	4.05	1.17	5.16	30	15.5	4.05	1.17	4.22
34100	0.443	22.8	13.6	14.2	4.72	38.7	7.69	3.71	1.05	4.72	38.7	7.69	3.71	1.05	3.88	0.973	30.6	10	9.1	5.23	29.8	15.7	4.11	1.17	5.23	29.8	15.7	4.11	1.17	4.3	0.973	30.6	10	9.1	5.23	29.8	15.7	4.11	1.17	5.23	29.8	15.7	4.11	1.17	4.3
34200	0.439	22.8	13.6	14.2	4.79	38.5	7.77	3.76	1.05	4.79	38.5	7.77	3.76	1.05	3.95	0.949	30.5	10.1	9.09	5.31	29.5	15.8	4.17	1.17	5.31	29.5	15.8	4.17	1.17	4.38	0.949	30.5	10.1	9.09	5.31	29.5	15.8	4.17	1.17	5.31	29.5	15.8	4.17	1.17	4.38
34400	0.435	22.7	13.7	14.2	4.85	38.3	7.84	3.81	1.05	4.85	38.3	7.84	3.81	1.05	4.01	0.925	30.4	10.1	9.08	5.39	29.2	15.9	4.23	1.17	5.39	29.2	15.9	4.22	1.17	4.45	0.925	30.4	10.1	9.08	5.39	29.2	15.9	4.23	1.17	5.39	29.2	15.9	4.22	1.17	4.45
34600	0.431	22.6	13.7	14.2	4.92	38.1	7.92	3.86	1.05	4.92	38.1	7.92	3.86	1.05	4.08	0.901	30.3	10.2	9.07	5.46	28.9	16.1	4.28	1.17	5.46	28.9	16.1	4.28	1.17	4.53	0.901	30.3	10.2	9.07	5.46	28.9	16.1	4.28	1.17	5.46	28.9	16.1	4.28	1.17	4.53
34800	0.427	22.5	13.7	14.2	4.98	37.9	7.99	3.91	1.05	4.98	37.9	7.99	3.91	1.05	4.15	0.878	30.2	10.3	9.06	5.54	28.6	16.2	4.34	1.17	5.54	28.6	16.2	4.34	1.17	4.61	0.878	30.2	10.3	9.06	5.54	28.6	16.2	4.34	1.17	5.54	28.6	16.2	4.34	1.17	4.61
34900	0.423	22.4	13.8	14.1	5.05	37.7	8.06	3.96	1.04	5.05	37.7	8.06	3.96	1.04	4.22	0.856	30.1	10.3	9.05	5.62	28.4	16.4	4.4	1.17	5.62	28.4	16.4	4.4	1.17	4.69	0.856	30.1	10.3	9.05	5.62	28.4	16.4	4.4	1.17	5.62	28.4	16.4	4.4	1.17	4.69
35100	0.419	22.4	13.8	14.1	5.12	37.5	8.14	4.01	1.04	5.12	37.5	8.14	4.01	1.04	4.29	0.835	30	10.4	9.04	5.7	28.1	16.5	4.46	1.17	5.7	28.1	16.5	4.46	1.17	4.77	0.835	30	10.4	9.04	5.7	28.1	16.5	4.46	1.17	5.7	28.1	16.5	4.46	1.17	4.77
35300	0.415	22.3	13.9	14.1	5.19	37.3	8.21	4.06	1.04	5.19	37.3	8.21	4.06	1.04	4.36	0.814	29.9	10.4	9.03	5.79	27.8	16.6	4.52	1.17	5.79	27.8	16.6	4.52	1.17	4.86	0.814	29.9	10.4	9.03	5.79	27.8	16.6	4.52	1.17	5.79	27.8	16.6	4.52	1.17	4.86
35500	0.412	22.2	13.9	14.1	5.26	37.1	8.29	4.12	1.04	5.26	37.1	8.29	4.11	1.04	4.43	0.793	29.8	10.5	9.02	5.87	27.5	16.8	4.59	1.17	5.87	27.5	16.8	4.59	1.17	4.94	0.793	29.8	10.5	9.02	5.87	27.5	16.8	4.59	1.17	5.87	27.5	16.8	4.59	1.17	4.94
35600	0.408	22.1	13.9	14.1	5.33	36.9	8.36	4.17	1.04	5.33	36.9	8.36	4.17	1.04	4.5	0.773	29.7	10.5	9.01	5.95	27.2	16.9	4.65	1.17	5.95	27.2	16.9	4.65	1.17	5.02	0.773	29.7	10.5	9.01	5.95	27.2	16.9	4.65	1.17	5.95	27.2	16.9	4.65	1.17	5.02
35800	0.404	22	14	14	5.4	36.7	8.44	4.22	1.04	5.4	36.7	8.44	4.22	1.04	4.57	0.754	29.6	10.6	9	6.04	26.9	17.1	4.71	1.17	6.04	27	17.1	4.71	1.17	5.11	0.754	29.6	10.6	9	6.04	26.9	17.1	4.71	1.17	6.04	27	17.1	4.71	1.17	5.11
36000	0.4	21.9	14	14	5.47	36.5	8.51	4.27	1.04	5.47	36.5	8.51	4.27	1.04	4.64	0.735	29.4	10.6	8.99	6.12	26.7	17.2	4.78	1.17	6.12	26.7	17.2	4.78	1.17	5.19	0.735	29.4	10.6	8.99	6.12	26.7	17.2	4.78	1.17	6.12	26.7	17.2	4.78	1.17	5.19
36200	0.396	21.9	14	14	5.55	36.3	8.59	4.33	1.04	5.55	36.3	8.59	4.33	1.04	4.72	0.717	29.3	10.7	8.98	6.21	26.4	17.3	4.84	1.17	6.21	26.4	17.3	4.84	1.17	5.28	0.717	29.3	10.7	8.98	6.21	26.4	17.3	4.84	1.17	6.21	26.4	17.3	4.84	1.17	5.28
36300	0.392	21.8	14.1	14	5.62	36.1	8.66	4.38	1.04	5.62	36.1	8.66	4.38	1.04	4.79	0.699	29.2	10.7	8.97	6.3	26.1	17.5	4.91	1.17	6.3	26.1	17.5	4.9	1.17	5.37	0.699	29.2	10.7	8.97	6.3	26.1	17.5	4.91	1.17	6.3	26.1	17.5	4.9	1.17	5.37
36500	0.388	21.7	14.1	13.9	5.69	35.9	8.74	4.44	1.04	5.69	35.9	8.74	4.44	1.04	4.87	0.682	29.1	10.8	8.96	6.38	25.8	17.6	4.97	1.17	6.38	25.8	17.6	4.97	1.17	5.46	0.682	29.1	10.8	8.96	6.38	25.8	17.6	4.97	1.17	6.38	25.8	17.6	4.97	1.17	5.46
36700	0.384	21.6	14.2	13.9	5.77	35.7	8.81	4.49	1.03	5.77	35.7	8.81	4.49	1.03	4.94	0.665	29	10.9	8.95	6.47	25.5	17.7	5.04	1.17	6.47	25.5	17.7	5.04	1.17	5.55	0.665	29	10.9	8.95	6.47	25.5	17.7	5.04	1.17	6.47	25.5	17.7	5.04	1.17	5.55
36800	0.38	21.5	14.2	13.9	5.84	35.5	8.88	4.55	1.03	5.84	35.5	8.88	4.55	1.03	5.02	0.648	28.9	10.9	8.93	6.56	25.2	17.8	5.1	1.16	6.56	25.2	17.8	5.1	1.16	5.64	0.648	28.9	10.9	8.93	6.56	25.2	17.8	5.1	1.16	6.56	25.2	17.8	5.1	1.16	5.64
37000	0.376	21.4	14.2	13.9	5.92	35.3	8.96	4.61	1.03	5.92	35.3	8.96	4.61	1.03	5.09	0.632	28.7	11	8.92	6.65	25	18	5.17	1.16	6.65	25	18	5.17	1.16	5.73	0.632	28.7	11	8.92	6.65	25	18	5.17	1.16	6.65	25	18	5.17	1.16	5.73
37200	0.373	21.3	14.3	13.8	6	35.1	9.03	4.67	1.03	6	35.1	9.03	4.66	1.03	5.17	0.617	28.6	11	8.91	6.75	24.7	18.1	5.24	1.16	6.75	24.7	18.1	5.24	1.16	5.82	0.617	28.6	11	8.91	6.75	24.7	18.1	5.24	1.16	6.75	24.7	18.1	5.24	1.16	5.82
37400	0.369	21.2	14.3	13.8	6.07	34.9	9.11	4.72	1.03	6.07	34.9	9.11	4.72	1.03	5.25	0.601	28.5	11.1	8.9	6.84	24.4	18.2	5.31	1.16	6.84	24.4	18.2	5.31	1.16	5.91	0.601	28.5	11.1	8.9	6.84	24.4	18.2	5.31	1.16	6.84	24.4	18.2	5.31	1.16	5.91
37500	0.365	21.1	14.4	13.8	6.15	34.7	9.18	4.78	1.03	6.15	34.7	9.18	4.78	1.03	5.33	0.586	28.4	11.2	8.88	6.93	24.1	18.3	5.38	1.16	6.93	24.1	18.3	5.38	1.16	6.01	0.586	28.4	11.2	8.88	6.93	24.1	18.3	5.38	1.16	6.93	24.1	18.3	5.38	1.16	6.01
37700	0.361	21.1	14.4	13.8	6.23	34.5	9.25	4.84	1.03	6.23	34.5	9.25	4.84	1.03	5.41	0.572	28.2	11.2	8.87	7.03	23.8	18.5	5.45	1.16	7.03	23.8	18.5	5.45	1.16	6.1	0.572	28.2	11.2	8.87	7.03	23.8	18.5	5.45	1.16	7.03	23.8	18.5	5.45	1.16	6.1
37900	0.357	21	14.4	13.8	6.31	34.3	9.32	4.9	1.02	6.31	34.3	9.32	4.9	1.02	5.49	0.558	28.1	11.3	8.86	7.12	23.5	18.6	5.52	1.16	7.12	23.5	18.6	5.52	1.16	6.2	0.558	28.1	11.3	8.86	7.12	23.5	18.6	5.52	1.16	7.12	23.5	18.6	5.52	1.16	6.2
38100	0.354	20.9	14.5	13.7	6.39	34	9.4	4.96	1.02	6.39	34	9.4	4.96	1.02	5.57	0.544	28	11.3	8.84	7.22	23.2	18.7	5.59	1.16	7.22	23.2	18.7	5.59	1.16	6.3	0.544	28	11.3	8.84	7.22	23.2	18.7	5.59	1.16	7.22	23.2	18.7	5.59	1.16	6.3
38200	0.35	20.8	14.5	13.7	6.47	33.8	9.47	5.02	1.02	6.47	33.8	9.47	5.02	1.02	5.65	0.531	27.8	11.4	8.83	7.31	23	18.8	5.66	1.15	7.31	23	18.8	5.66	1.15	6.4	0.531	27.8	11.4	8.83	7.31	23	18.8	5.66	1.15	7.31	23	18.8	5.66	1.15	6.4
38400	0.346	20.7	14.6	13.7	6.55	33.6	9.54	5.08	1.02	6.55	33.6	9.54	5.08	1.02	5.74	0.518	27.7	11.5	8.81	7.41	22.7	18.9	5.74	1.15	7.41	22.7	18.9	5.74	1.15	6.49	0.518	27.7	11.5	8.81	7.41	22.7	18.9	5.74	1.15	7.41	22.7	18.9	5.74	1.15	6.49
38600	0.343	20.6	14.6	13.6	6.64	33.4	9.61	5.14	1.02	6.64	33.4	9.61	5.14	1.02	5.82	0.505	27.6	11.5	8.8	7.51	22.4	19	5.81	1.15	7.51	22.4	19	5.81	1.15	6.6	0.505	27.6	11.5	8.8	7.51	22.4	19	5.81	1.15	7.51	22.4	19	5.81	1.15	6.6
38700	0.339	20.5	14.6	13.6	6.72	33.2	9.68	5.2	1.02	6.72	33.2	9.68	5.2	1.02	5.91	0.493	27.4	11.6	8.78	7.61	22.1	19.2	5.89	1.15	7.61	22.1	19.2	5.88	1.15	6.7	0.493	27.4	11.6	8.78	7.61	22.1	19.2	5.89	1.15	7.61	22.1	19.2	5.88	1.15	6.7
38900	0.335	20.4	14.7	13.6	6.8	33	9.76	5.27	1.01	6.8	33	9.76	5.27	1.01	5.99	0.481	27.3	11.7	8.77	7.71	21.8	19.3	5.96	1.15	7.71	21.8	19.3	5.96	1.15	6.8	0.481	27.3	11.7	8.77	7.71	21.8	19.3	5.96	1.15	7.71	21.8	19.3	5.96	1.15	6.8
39100	0.332	20.3	14.7	13.6	6.89	32.8	9.83	5.33	1.01	6.89	32.8	9.83	5.33	1.01	6.08	0.469	27.2	11.7	8.75	7.81	21.5	19.4	6.04	1.15	7.81	21.6	19.4	6.04	1.15	6.9	0.469	27.2	11.7	8.75	7.81	21.5	19.4	6.04	1.15	7.81	21.6	19.4	6.04	1.15	6.9
39300	0.328	20.2	14.8	13.5	6.97	32.5	9.9	5.39	1.01	6.97	32.5	9.9	5.39	1.01	6.16	0.457	27	11.8	8.74	7.92	21.3	19.5	6.11	1.14	7.92	21.3	19.5	6.11	1.14	7.01	0.457	27	11.8	8.74	7.92	21.3	19.5	6.11	1.14	7.92	21.3	19.5	6.11	1.14	7.01
39400	0.324	20.1	14.8	13.5	7.06	32.3	9.97	5.46	1.01	7.06	32.3	9.97	5.46	1.01	6.25	0.446	26.9	11.8	8.72	8.02	21	19.6	6.19	1.14	8.02	21	19.6	6.19	1.14	7.11	0.446	26.9	11.8	8.72	8.02	21	19.6	6.19	1.14	8.02	21	19.6	6.19	1.14	7.11
39600	0.321	20	14.9	13.5	7.14	32.1	10	5.52	1.01	7.15	32.1	10	5.52	1.01	6.34	0.435	26.7	11.9	8.7	8.12	20.7	19.7	6.27	1.14	8.12	20.7	19.7	6.27	1.14	7.22	0.435	26.7	11.9	8.7	8.12	20.7	19.7	6.27	1.14	8.12	20.7	19.7	6.27	1.14	7.22
39800	0.317	19.9	14.9	13.5	7.23	31.9	10.1	5.59	1	7.23	31.9	10.1	5.59	1	6.43	0.425	26.6	12	8.69	8.23	20.4	19.8	6.34	1.14	8.23	20.4	19.8	6.34	1.14	7.32	0.425	26.6	12	8.69	8.23	20.4	19.8	6.34	1.14	8.23	20.4	19.8	6.34	1.14	7.32
40000	0.314	19.8	14.9	13.4	7.32	31.7	10.2	5.65	1	7.32	31.7	10.2	5.65	1	6.52	0.414	26.4	12	8.67	8.33	20.1	19.9	6.42	1.14	8.33	20.2	19.9	6.42	1.14	7.43	0.414	26.4	12	8.67	8.33	20.1	19.9	6.42	1.14	8.33	20.2	19.9	6.42	1.14	7.43
40100	0.31	19.7	15	13.4	7.41	31.4	10.2	5.72	0.999	7.41	31.4	10.2	5.72	0.999	6.61	0.404	26.3	12.1	8.65	8.44	19.9	19.9	6.5	1.13	8.44	19.9	19.9	6.5	1.13	7.54	0.404	26.3	12.1	8.65	8.44	19.9	19.9	6.5	1.13	8.44	19.9	19.9	6.5	1.13	7.54
40300	0.306	19.6	15	13.4	7.5	31.2	10.3	5.78	0.997	7.5	31.2	10.3	5.78	0.997	6.7	0.394	26.1	12.2	8.63	8.55	19.6	20	6.58	1.13	8.55	19.6	20	6.58	1.13	7.65	0.394	26.1	12.2	8.63	8.55	19.6	20	6.58	1.13	8.55	19.6	20	6.58	1.13	7.65
40500	0.303	19.5	15.1	13.3	7.59	31	10.4	5.85	0.995	7.59	31	10.4	5.85	0.995	6.79	0.384	26	12.2	8.62	8.66	19.3	20.1	6.66	1.13	8.66	19.3	20.1	6.66	1.13	7.76	0.384	26	12.2	8.62	8.66	19.3	20.1	6.66	1.13	8.66	19.3	20.1	6.66	1.13	7.76
40600	0.299	19.4	15.1	13.3	7.68	30.8	10.4	5.92	0.993	7.68	30.8	10.4	5.92	0.993	6.88	0.375	25.8	12.3	8.6	8.77	19	20.2	6.75	1.13	8.77	19	20.2	6.74	1.13	7.87	0.375	25.8	12.3	8.6	8.77	19	20.2	6.75	1.13	8.77	19	20.2	6.74	1.13	7.87
40800	0.296	19.3	15.2	13.3	7.77	30.5	10.5	5.99	0.99	7.77	30.5	10.5	5.99	0.991	6.98	0.366	25.7	12.4	8.58	8.88	18.8	20.3	6.83	1.13	8.88	18.8	20.3	6.83	1.13	7.98	0.366	25.7	12.4	8.58	8.88	18.8	20.3	6.83	1.13	8.88	18.8	20.3	6.83	1.13	7.98
41000	0.293	19.2	15.2	13.2	7.86	30.3	10.6	6.05	0.988	7.86	30.3	10.6	6.05	0.988	7.07	0.357	25.5	12.5	8.56	8.99	18.5	20.4	6.91	1.12	8.99	18.5	20.4	6.91	1.12	8.1	0.357	25.5	12.5	8.56	8.99	18.5	20.4	6.91	1.12	8.99	18.5	20.4	6.91	1.12	8.1
41200	0.289	19.1	15.3	13.2	7.95	30.1	10.6	6.12	0.986	7.96	30.1	10.6	6.12	0.986	7.16	0.348	25.4	12.5	8.54	9.1	18.2	20.4	6.99	1.12	9.1	18.2	20.4	6.99	1.12	8.21	0.348	25.4	12.5	8.54	9.1	18.2	20.4	6.99	1.12	9.1	18.2	20.4	6.99	1.12	8.21
41300	0.286	19	15.3	13.2	8.05	29.9	10.7	6.19	0.983	8.05	29.9	10.7	6.19	0.984	7.26	0.34	25.2	12.6	8.52	9.22	18	20.5	7.08	1.12	9.22	18	20.5	7.08	1.12	8.32	0.34	25.2	12.6	8.52	9.22	18	20.5	7.08	1.12	9.22	18	20.5	7.08	1.12	8.32
41500	0.282	18.9	15.4	13.1	8.14	29.6	10.8	6.26	0.981	8.14	29.6	10.8	6.26	0.981	7.36	0.331	25.1	12.7	8.5	9.33	17.7	20.6	7.16	1.12	9.33	17.7	20.6	7.16	1.12	8.44	0.331	25.1	12.7	8.5	9.33	17.7	20.6	7.16	1.12	9.33	17.7	20.6	7.16	1.12	8.44
41700	0.279	18.8	15.4	13.1	8.24	29.4	10.8	6.33	0.979	8.24	29.4	10.8	6.33	0.979	7.45	0.323	24.9	12.7	8.48	9.44	17.4	20.7	7.25	1.11	9.44	17.4	20.7	7.25	1.11	8.56	0.323	24.9	12.7	8.48	9.44	17.4	20.7	7.25	1.11	9.44	17.4	20.7	7.25	1.11	8.56
41900	0.276	18.7	15.4	13.1	8.33	29.2	10.9	6.4	0.976	8.33	29.2	10.9	6.4	0.976	7.55	0.315	24.7	12.8	8.46	9.56	17.2	20.7	7.33	1.11	9.56	17.2	20.7	7.33	1.11	8.68	0.315	24.7	12.8	8.46	9.56	17.2	20.7	7.33	1.11	9.56	17.2	20.7	7.33	1.11	8.68
42000	0.272	18.5	15.5	13	8.43	29	10.9	6.48	0.974	8.43	29	10.9	6.47	0.974	7.65	0.307	24.6	12.9	8.44	9.68	16.9	20.8	7.42	1.11	9.68	16.9	20.8	7.42	1.11	8.79	0.307	24.6	12.9	8.44	9.68	16.9	20.8	7.42	1.11	9.68	16.9	20.8	7.42	1.11	8.79
42200	0.269	18.4	15.5	13	8.53	28.7	11	6.55	0.971	8.53	28.7	11	6.55	0.971	7.75	0.3	24.4	13	8.42	9.79	16.6	20.8	7.51	1.11	9.8	16.6	20.8	7.51	1.11	8.91	0.3	24.4	13	8.42	9.79	16.6	20.8	7.51	1.11	9.8	16.6	20.8	7.51	1.11	8.91
42400	0.266	18.3	15.6	13	8.62	28.5	11.1	6.62	0.969	8.62	28.5	11.1	6.62	0.969	7.85	0.292	24.2	13	8.4	9.91	16.4	20.9	7.59	1.1	9.91	16.4	20.9	7.59	1.1	9.03	0.292	24.2	13	8.4	9.91	16.4	20.9	7.59	1.1	9.91	16.4	20.9	7.59	1.1	9.03
42600	0.263	18.2	15.6	12.9	8.72	28.3	11.1	6.69	0.966	8.72	28.3	11.1	6.69	0.966	7.95	0.285	24.1	13.1	8.38	10	16.1	20.9	7.68	1.1	10	16.1	20.9	7.68	1.1	9.16	0.285	24.1	13.1	8.38	10	16.1	20.9	7.68	1.1	10	16.1	20.9	7.68	1.1	9.16
42700	0.259	18.1	15.7	12.9	8.82	28	11.2	6.77	0.963	8.82	28	11.2	6.77	0.964	8.05	0.278	23.9	13.2	8.35	10.2	15.9	21	7.77	1.1	10.2	15.9	21	7.77	1.1	9.28	0.278	23.9	13.2	8.35	10.2	15.9	21	7.77	1.1	10.2	15.9	21	7.77	1.1	9.28
42900	0.256	18	15.7	12.9	8.92	27.8	11.2	6.84	0.961	8.92	27.8	11.2	6.84	0.961	8.15	0.271	23.7	13.2	8.33	10.3	15.6	21	7.86	1.09	10.3	15.6	21	7.86	1.09	9.4	0.271	23.7	13.2	8.33	10.3	15.6	21	7.86	1.09	10.3	15.6	21	7.86	1.09	9.4
43100	0.253	17.9	15.8	12.8	9.02	27.6	11.3	6.91	0.958	9.02	27.6	11.3	6.91	0.958	8.25	0.265	23.6	13.3	8.31	10.4	15.3	21.1	7.95	1.09	10.4	15.3	21.1	7.95	1.09	9.53	0.265	23.6	13.3	8.31	10.4	15.3	21.1	7.95	1.09	10.4	15.3	21.1	7.95	1.09	9.53
43200	0.25	17.8	15.8	12.8	9.12	27.3	11.3	6.99	0.955	9.12	27.4	11.3	6.99	0.956	8.35	0.258	23.4	13.4	8.28	10.5	15.1	21.1	8.04	1.09	10.5	15.1	21.1	8.04	1.09	9.65	0.258	23.4	13.4	8.28	10.5	15.1	21.1	8.04	1.09	10.5	15.1	21.1	8.04	1.09	9.65
43400	0.247	17.7	15.9	12.8	9.22	27.1	11.4	7.06	0.953	9.22	27.1	11.4	7.06	0.953	8.46	0.252	23.2	13.5	8.26	10.6	14.8	21.2	8.13	1.08	10.6	14.8	21.2	8.13	1.09	9.78	0.252	23.2	13.5	8.26	10.6	14.8	21.2	8.13	1.08	10.6	14.8	21.2	8.13	1.09	9.78
43600	0.244	17.6	15.9	12.7	9.32	26.9	11.5	7.14	0.95	9.32	26.9	11.5	7.14	0.95	8.56	0.245	23.1	13.5	8.24	10.8	14.6	21.2	8.22	1.08	10.8	14.6	21.2	8.22	1.08	9.9	0.245	23.1	13.5	8.24	10.8	14.6	21.2	8.22	1.08	10.8	14.6	21.2	8.22	1.08	9.9
43800	0.241	17.4	16	12.7	9.43	26.7	11.5	7.22	0.947	9.43	26.7	11.5	7.21	0.947	8.67	0.239	22.9	13.6	8.21	10.9	14.3	21.2	8.32	1.08	10.9	14.3	21.2	8.32	1.08	10	0.239	22.9	13.6	8.21	10.9	14.3	21.2	8.32	1.08	10.9	14.3	21.2	8.32	1.08	10
43900	0.238	17.3	16	12.6	9.53	26.4	11.6	7.29	0.944	9.53	26.4	11.6	7.29	0.944	8.77	0.233	22.7	13.7	8.19	11	14.1	21.3	8.41	1.08	11	14.1	21.3	8.41	1.08	10.2	0.233	22.7	13.7	8.19	11	14.1	21.3	8.41	1.08	11	14.1	21.3	8.41	1.08	10.2
44100	0.235	17.2	16.1	12.6	9.63	26.2	11.6	7.37	0.941	9.63	26.2	11.6	7.37	0.942	8.88	0.228	22.5	13.8	8.16	11.1	13.9	21.3	8.5	1.07	11.1	13.9	21.3	8.5	1.07	10.3	0.228	22.5	13.8	8.16	11.1	13.9	21.3	8.5	1.07	11.1	13.9	21.3	8.5	1.07	10.3
44300	0.232	17.1	16.1	12.6	9.74	26	11.7	7.45	0.938	9.74	26	11.7	7.45	0.939	8.98	0.222	22.4	13.9	8.14	11.3	13.6	21.3	8.6	1.07	11.3	13.6	21.3	8.6	1.07	10.4	0.222	22.4	13.9	8.14	11.3	13.6	21.3	8.6	1.07	11.3	13.6	21.3	8.6	1.07	10.4
44500	0.229	17	16.2	12.5	9.84	25.7	11.7	7.52	0.935	9.84	25.7	11.7	7.52	0.936	9.09	0.216	22.2	13.9	8.11	11.4	13.4	21.3	8.69	1.07	11.4	13.4	21.3	8.69	1.07	10.5	0.216	22.2	13.9	8.11	11.4	13.4	21.3	8.69	1.07	11.4	13.4	21.3	8.69	1.07	10.5
44600	0.226	16.9	16.2	12.5	9.95	25.5	11.8	7.6	0.933	9.95	25.5	11.8	7.6	0.933	9.2	0.211	22	14	8.09	11.5	13.1	21.3	8.79	1.06	11.5	13.1	21.3	8.79	1.06	10.7	0.211	22	14	8.09	11.5	13.1	21.3	8.79	1.06	11.5	13.1	21.3	8.79	1.06	10.7
44800	0.223	16.8	16.3	12.4	10.1	25.3	11.8	7.68	0.93	10.1	25.3	11.8	7.68	0.93	9.31	0.206	21.8	14.1	8.06	11.7	12.9	21.3	8.88	1.06	11.7	12.9	21.3	8.88	1.06	10.8	0.206	21.8	14.1	8.06	11.7	12.9	21.3	8.88	1.06	11.7	12.9	21.3	8.88	1.06	10.8
45000	0.22	16.6	16.3	12.4	10.2	25	11.8	7.76	0.926	10.2	25.1	11.8	7.76	0.927	9.42	0.2	21.7	14.2	8.03	11.8	12.7	21.4	8.98	1.06	11.8	12.7	21.4	8.98	1.06	10.9	0.2	21.7	14.2	8.03	11.8	12.7	21.4	8.98	1.06	11.8	12.7	21.4	8.98	1.06	10.9
45100	0.217	16.5	16.4	12.4	10.3	24.8	11.9	7.84	0.923	10.3	24.8	11.9	7.84	0.924	9.53	0.195	21.5	14.2	8	11.9	12.4	21.4	9.08	1.05	11.9	12.4	21.4	9.08	1.05	11.1	0.195	21.5	14.2	8	11.9	12.4	21.4	9.08	1.05	11.9	12.4	21.4	9.08	1.05	11.1
45300	0.214	16.4	16.4	12.3	10.4	24.6	11.9	7.92	0.92	10.4	24.6	11.9	7.92	0.921	9.64	0.19	21.3	14.3	7.98	12	12.2	21.4	9.17	1.05	12.1	12.2	21.4	9.17	1.05	11.2	0.19	21.3	14.3	7.98	12	12.2	21.4	9.17	1.05	12.1	12.2	21.4	9.17	1.05	11.2
45500	0.211	16.3	16.5	12.3	10.5	24.4	12	8	0.917	10.5	24.4	12	8	0.917	9.75	0.186	21.1	14.4	7.95	12.2	12	21.4	9.27	1.04	12.2	12	21.4	9.27	1.05	11.3	0.186	21.1	14.4	7.95	12.2	12	21.4	9.27	1.04	12.2	12	21.4	9.27	1.05	11.3
45700	0.208	16.2	16.5	12.2	10.6	24.1	12	8.08	0.914	10.6	24.1	12	8.08	0.914	9.86	0.181	20.9	14.5	7.92	12.3	11.8	21.3	9.37	1.04	12.3	11.8	21.3	9.37	1.04	11.5	0.181	20.9	14.5	7.92	12.3	11.8	21.3	9.37	1.04	12.3	11.8	21.3	9.37	1.04	11.5
45800	0.206	16.1	16.6	12.2	10.7	23.9	12.1	8.16	0.911	10.7	23.9	12.1	8.16	0.911	9.97	0.176	20.8	14.6	7.89	12.4	11.5	21.3	9.47	1.04	12.4	11.5	21.3	9.47	1.04	11.6	0.176	20.8	14.6	7.89	12.4	11.5	21.3	9.47	1.04	12.4	11.5	21.3	9.47	1.04	11.6
46000	0.203	15.9	16.6	12.2	10.8	23.7	12.1	8.24	0.908	10.8	23.7	12.1	8.24	0.908	10.1	0.172	20.6	14.6	7.86	12.6	11.3	21.3	9.57	1.03	12.6	11.3	21.3	9.57	1.03	11.8	0.172	20.6	14.6	7.86	12.6	11.3	21.3	9.57	1.03	12.6	11.3	21.3	9.57	1.03	11.8
46200	0.2	15.8	16.7	12.1	10.9	23.4	12.1	8.32	0.904	10.9	23.4	12.1	8.32	0.905	10.2	0.167	20.4	14.7	7.83	12.7	11.1	21.3	9.67	1.03	12.7	11.1	21.3	9.67	1.03	11.9	0.167	20.4	14.7	7.83	12.7	11.1	21.3	9.67	1.03	12.7	11.1	21.3	9.67	1.03	11.9
46400	0.197	15.7	16.7	12.1	11	23.2	12.2	8.41	0.901	11	23.2	12.2	8.41	0.901	10.3	0.163	20.2	14.8	7.8	12.9	10.9	21.3	9.77	1.03	12.9	10.9	21.3	9.77	1.03	12	0.163	20.2	14.8	7.8	12.9	10.9	21.3	9.77	1.03	12.9	10.9	21.3	9.77	1.03	12
46500	0.195	15.6	16.8	12	11.1	23	12.2	8.49	0.898	11.1	23	12.2	8.49	0.898	10.4	0.159	20	14.9	7.77	13	10.7	21.3	9.87	1.02	13	10.7	21.3	9.87	1.02	12.2	0.159	20	14.9	7.77	13	10.7	21.3	9.87	1.02	13	10.7	21.3	9.87	1.02	12.2
46700	0.192	15.5	16.8	12	11.3	22.8	12.2	8.57	0.894	11.3	22.8	12.2	8.57	0.895	10.5	0.155	19.8	15	7.74	13.1	10.5	21.2	9.97	1.02	13.1	10.5	21.2	9.97	1.02	12.3	0.155	19.8	15	7.74	13.1	10.5	21.2	9.97	1.02	13.1	10.5	21.2	9.97	1.02	12.3
46900	0.189	15.4	16.9	11.9	11.4	22.5	12.3	8.65	0.891	11.4	22.5	12.3	8.65	0.891	10.7	0.151	19.6	15	7.71	13.3	10.2	21.2	10.1	1.01	13.3	10.3	21.2	10.1	1.01	12.5	0.151	19.6	15	7.71	13.3	10.2	21.2	10.1	1.01	13.3	10.3	21.2	10.1	1.01	12.5
47000	0.187	15.2	16.9	11.9	11.5	22.3	12.3	8.74	0.888	11.5	22.3	12.3	8.74	0.888	10.8	0.147	19.5	15.1	7.68	13.4	10	21.2	10.2	1.01	13.4	10	21.2	10.2	1.01	12.6	0.147	19.5	15.1	7.68	13.4	10	21.2	10.2	1.01	13.4	10	21.2	10.2	1.01	12.6
47200	0.184	15.1	17	11.8	11.6	22.1	12.3	8.82	0.884	11.6	22.1	12.3	8.82	0.884	10.9	0.143	19.3	15.2	7.65	13.5	9.84	21.1	10.3	1.01	13.5	9.84	21.1	10.3	1.01	12.7	0.143	19.3	15.2	7.65	13.5	9.84	21.1	10.3	1.01	13.5	9.84	21.1	10.3	1.01	12.7
47400	0.182	15	17	11.8	11.7	21.9	12.4	8.91	0.881	11.7	21.9	12.4	8.91	0.881	11	0.139	19.1	15.3	7.61	13.7	9.64	21.1	10.4	1	13.7	9.64	21.1	10.4	1	12.9	0.139	19.1	15.3	7.61	13.7	9.64	21.1	10.4	1	13.7	9.64	21.1	10.4	1	12.9
47600	0.179	14.9	17.1	11.7	11.8	21.6	12.4	8.99	0.877	11.8	21.6	12.4	8.99	0.877	11.1	0.136	18.9	15.4	7.58	13.8	9.44	21.1	10.5	0.997	13.8	9.44	21.1	10.5	0.997	13	0.136	18.9	15.4	7.58	13.8	9.44	21.1	10.5	0.997	13.8	9.44	21.1	10.5	0.997	13
47700	0.177	14.8	17.1	11.7	11.9	21.4	12.4	9.08	0.874	11.9	21.4	12.4	9.08	0.874	11.2	0.132	18.7	15.4	7.55	14	9.25	21	10.6	0.993	14	9.25	21	10.6	0.993	13.2	0.132	18.7	15.4	7.55	14	9.25	21	10.6	0.993	14	9.25	21	10.6	0.993	13.2
47900	0.174	14.6	17.2	11.7	12.1	21.2	12.4	9.16	0.87	12.1	21.2	12.4	9.16	0.87	11.4	0.129	18.5	15.5	7.51	14.1	9.05	21	10.7	0.989	14.1	9.06	21	10.7	0.989	13.3	0.129	18.5	15.5	7.51	14.1	9.05	21	10.7	0.989	14.1	9.06	21	10.7	0.989	13.3
48100	0.172	14.5	17.2	11.6	12.2	21	12.5	9.25	0.866	12.2	21	12.5	9.25	0.867	11.5	0.125	18.3	15.6	7.48	14.2	8.86	20.9	10.8	0.984	14.2	8.86	20.9	10.8	0.984	13.5	0.125	18.3	15.6	7.48	14.2	8.86	20.9	10.8	0.984	14.2	8.86	20.9	10.8	0.984	13.5
48300	0.169	14.4	17.3	11.6	12.3	20.7	12.5	9.33	0.863	12.3	20.7	12.5	9.33	0.863	11.6	0.122	18.2	15.7	7.44	14.4	8.68	20.8	10.9	0.98	14.4	8.68	20.8	10.9	0.98	13.6	0.122	18.2	15.7	7.44	14.4	8.68	20.8	10.9	0.98	14.4	8.68	20.8	10.9	0.98	13.6
48400	0.167	14.3	17.3	11.5	12.4	20.5	12.5	9.42	0.859	12.4	20.5	12.5	9.42	0.859	11.7	0.119	18	15.8	7.41	14.5	8.49	20.8	11	0.975	14.5	8.49	20.8	11	0.975	13.7	0.119	18	15.8	7.41	14.5	8.49	20.8	11	0.975	14.5	8.49	20.8	11	0.975	13.7
48600	0.164	14.2	17.4	11.5	12.5	20.3	12.5	9.51	0.855	12.5	20.3	12.5	9.5	0.856	11.8	0.116	17.8	15.8	7.37	14.7	8.31	20.7	11.1	0.97	14.7	8.31	20.7	11.1	0.971	13.9	0.116	17.8	15.8	7.37	14.7	8.31	20.7	11.1	0.97	14.7	8.31	20.7	11.1	0.971	13.9
48800	0.162	14.1	17.4	11.4	12.6	20.1	12.5	9.59	0.852	12.6	20.1	12.5	9.59	0.852	12	0.113	17.6	15.9	7.34	14.8	8.13	20.7	11.2	0.966	14.8	8.13	20.7	11.2	0.966	14	0.113	17.6	15.9	7.34	14.8	8.13	20.7	11.2	0.966	14.8	8.13	20.7	11.2	0.966	14
49000	0.16	13.9	17.5	11.4	12.8	19.8	12.5	9.68	0.848	12.8	19.8	12.5	9.68	0.848	12.1	0.11	17.4	16	7.3	15	7.95	20.6	11.3	0.961	15	7.95	20.6	11.3	0.961	14.2	0.11	17.4	16	7.3	15	7.95	20.6	11.3	0.961	15	7.95	20.6	11.3	0.961	14.2
49100	0.157	13.8	17.5	11.3	12.9	19.6	12.6	9.77	0.844	12.9	19.6	12.6	9.77	0.844	12.2	0.107	17.2	16.1	7.26	15.1	7.77	20.5	11.4	0.956	15.1	7.77	20.5	11.4	0.956	14.3	0.107	17.2	16.1	7.26	15.1	7.77	20.5	11.4	0.956	15.1	7.77	20.5	11.4	0.956	14.3
49300	0.155	13.7	17.6	11.3	13	19.4	12.6	9.85	0.84	13	19.4	12.6	9.85	0.84	12.3	0.104	17	16.2	7.23	15.2	7.6	20.4	11.5	0.951	15.2	7.6	20.4	11.5	0.952	14.5	0.104	17	16.2	7.23	15.2	7.6	20.4	11.5	0.951	15.2	7.6	20.4	11.5	0.952	14.5
49500	0.153	13.6	17.6	11.2	13.1	19.2	12.6	9.94	0.836	13.1	19.2	12.6	9.94	0.837	12.4	0.101	16.8	16.2	7.19	15.4	7.43	20.4	11.6	0.946	15.4	7.43	20.4	11.6	0.947	14.6	0.101	16.8	16.2	7.19	15.4	7.43	20.4	11.6	0.946	15.4	7.43	20.4	11.6	0.947	14.6
49600	0.151	13.5	17.7	11.2	13.2	19	12.6	10	0.832	13.2	19	12.6	10	0.833	12.6	0.0984	16.6	16.3	7.15	15.5	7.26	20.3	11.7	0.942	15.5	7.26	20.3	11.7	0.942	14.8	0.0984	16.6	16.3	7.15	15.5	7.26	20.3	11.7	0.942	15.5	7.26	20.3	11.7	0.942	14.8
49800	0.148	13.3	17.7	11.1	13.4	18.8	12.6	10.1	0.829	13.4	18.8	12.6	10.1	0.829	12.7	0.0958	16.5	16.4	7.11	15.7	7.1	20.2	11.8	0.937	15.7	7.1	20.2	11.8	0.937	14.9	0.0958	16.5	16.4	7.11	15.7	7.1	20.2	11.8	0.937	15.7	7.1	20.2	11.8	0.937	14.9
50000	0.146	13.2	17.8	11	13.5	18.5	12.6	10.2	0.825	13.5	18.5	12.6	10.2	0.825	12.8	0.0932	16.3	16.5	7.07	15.8	6.94	20.1	12	0.931	15.8	6.94	20.1	11.9	0.932	15.1	0.0932	16.3	16.5	7.07	15.8	6.94	20.1	12	0.931	15.8	6.94	20.1	11.9	0.932	15.1
50200	0.144	13.1	17.8	11	13.6	18.3	12.6	10.3	0.821	13.6	18.3	12.6	10.3	0.821	12.9	0.0906	16.1	16.6	7.03	16	6.78	20	12.1	0.926	16	6.78	20	12.1	0.927	15.2	0.0906	16.1	16.6	7.03	16	6.78	20	12.1	0.926	16	6.78	20	12.1	0.927	15.2
50300	0.142	13	17.9	10.9	13.7	18.1	12.6	10.4	0.817	13.7	18.1	12.6	10.4	0.817	13.1	0.0882	15.9	16.6	6.99	16.1	6.62	19.9	12.2	0.921	16.1	6.62	19.9	12.2	0.921	15.4	0.0882	15.9	16.6	6.99	16.1	6.62	19.9	12.2	0.921	16.1	6.62	19.9	12.2	0.921	15.4
50500	0.14	12.9	17.9	10.9	13.8	17.9	12.6	10.5	0.813	13.8	17.9	12.6	10.5	0.813	13.2	0.0858	15.7	16.7	6.95	16.3	6.46	19.8	12.3	0.916	16.3	6.46	19.8	12.3	0.916	15.5	0.0858	15.7	16.7	6.95	16.3	6.46	19.8	12.3	0.916	16.3	6.46	19.8	12.3	0.916	15.5
50700	0.138	12.7	18	10.8	14	17.7	12.6	10.6	0.808	14	17.7	12.6	10.6	0.809	13.3	0.0834	15.5	16.8	6.91	16.4	6.31	19.7	12.4	0.911	16.4	6.31	19.7	12.4	0.911	15.7	0.0834	15.5	16.8	6.91	16.4	6.31	19.7	12.4	0.911	16.4	6.31	19.7	12.4	0.911	15.7
50900	0.136	12.6	18	10.8	14.1	17.5	12.6	10.6	0.804	14.1	17.5	12.6	10.6	0.805	13.4	0.0811	15.3	16.9	6.87	16.6	6.16	19.6	12.5	0.905	16.6	6.16	19.6	12.5	0.905	15.8	0.0811	15.3	16.9	6.87	16.6	6.16	19.6	12.5	0.905	16.6	6.16	19.6	12.5	0.905	15.8
51000	0.133	12.5	18.1	10.7	14.2	17.3	12.6	10.7	0.8	14.2	17.3	12.6	10.7	0.8	13.6	0.0789	15.1	17	6.83	16.7	6.01	19.5	12.6	0.9	16.7	6.01	19.5	12.6	0.9	16	0.0789	15.1	17	6.83	16.7	6.01	19.5	12.6	0.9	16.7	6.01	19.5	12.6	0.9	16
51200	0.131	12.4	18.1	10.7	14.3	17.1	12.6	10.8	0.796	14.3	17.1	12.6	10.8	0.796	13.7	0.0767	15	17	6.79	16.9	5.87	19.4	12.7	0.894	16.9	5.87	19.4	12.7	0.895	16.1	0.0767	15	17	6.79	16.9	5.87	19.4	12.7	0.894	16.9	5.87	19.4	12.7	0.895	16.1
51400	0.129	12.3	18.2	10.6	14.4	16.9	12.6	10.9	0.792	14.4	16.9	12.6	10.9	0.792	13.8	0.0745	14.8	17.1	6.75	17	5.73	19.3	12.8	0.889	17	5.73	19.3	12.8	0.889	16.3	0.0745	14.8	17.1	6.75	17	5.73	19.3	12.8	0.889	17	5.73	19.3	12.8	0.889	16.3
51500	0.127	12.2	18.2	10.6	14.6	16.6	12.6	11	0.788	14.6	16.6	12.6	11	0.788	13.9	0.0725	14.6	17.2	6.7	17.2	5.59	19.2	12.9	0.883	17.2	5.59	19.2	12.9	0.883	16.4	0.0725	14.6	17.2	6.7	17.2	5.59	19.2	12.9	0.883	17.2	5.59	19.2	12.9	0.883	16.4
51700	0.126	12	18.3	10.5	14.7	16.4	12.6	11.1	0.783	14.7	16.4	12.6	11.1	0.784	14.1	0.0704	14.4	17.3	6.66	17.3	5.45	19.1	13	0.878	17.3	5.45	19.1	13	0.878	16.6	0.0704	14.4	17.3	6.66	17.3	5.45	19.1	13	0.878	17.3	5.45	19.1	13	0.878	16.6
51900	0.124	11.9	18.3	10.4	14.8	16.2	12.6	11.2	0.779	14.8	16.2	12.6	11.2	0.779	14.2	0.0685	14.2	17.4	6.62	17.4	5.31	18.9	13.1	0.872	17.4	5.32	18.9	13.1	0.872	16.7	0.0685	14.2	17.4	6.62	17.4	5.31	18.9	13.1	0.872	17.4	5.32	18.9	13.1	0.872	16.7
52100	0.122	11.8	18.4	10.4	14.9	16	12.6	11.3	0.775	14.9	16	12.6	11.3	0.775	14.3	0.0665	14	17.4	6.57	17.6	5.18	18.8	13.2	0.866	17.6	5.18	18.8	13.2	0.866	16.9	0.0665	14	17.4	6.57	17.6	5.18	18.8	13.2	0.866	17.6	5.18	18.8	13.2	0.866	16.9
52200	0.12	11.7	18.4	10.3	15.1	15.8	12.6	11.4	0.771	15.1	15.8	12.6	11.4	0.771	14.4	0.0646	13.8	17.5	6.53	17.7	5.05	18.7	13.3	0.86	17.7	5.05	18.7	13.3	0.861	17	0.0646	13.8	17.5	6.53	17.7	5.05	18.7	13.3	0.86	17.7	5.05	18.7	13.3	0.861	17
52400	0.118	11.6	18.5	10.3	15.2	15.6	12.6	11.5	0.766	15.2	15.6	12.6	11.5	0.766	14.6	0.0628	13.7	17.6	6.48	17.9	4.92	18.6	13.5	0.854	17.9	4.92	18.6	13.5	0.855	17.2	0.0628	13.7	17.6	6.48	17.9	4.92	18.6	13.5	0.854	17.9	4.92	18.6	13.5	0.855	17.2
52600	0.116	11.5	18.5	10.2	15.3	15.4	12.6	11.5	0.762	15.3	15.4	12.6	11.5	0.762	14.7	0.061	13.5	17.7	6.44	18	4.8	18.4	13.6	0.849	18	4.8	18.4	13.6	0.849	17.4	0.061	13.5	17.7	6.44	18	4.8	18.4	13.6	0.849	18	4.8	18.4	13.6	0.849	17.4
52800	0.114	11.3	18.6	10.2	15.4	15.2	12.5	11.6	0.757	15.4	15.2	12.5	11.6	0.758	14.8	0.0593	13.3	17.7	6.39	18.2	4.68	18.3	13.7	0.843	18.2	4.68	18.3	13.7	0.843	17.5	0.0593	13.3	17.7	6.39	18.2	4.68	18.3	13.7	0.843	18.2	4.68	18.3	13.7	0.843	17.5
52900	0.112	11.2	18.6	10.1	15.6	15	12.5	11.7	0.753	15.6	15	12.5	11.7	0.753	14.9	0.0576	13.1	17.8	6.34	18.3	4.56	18.2	13.8	0.836	18.3	4.56	18.2	13.8	0.837	17.7	0.0576	13.1	17.8	6.34	18.3	4.56	18.2	13.8	0.836	18.3	4.56	18.2	13.8	0.837	17.7
53100	0.111	11.1	18.7	10	15.7	14.8	12.5	11.8	0.749	15.7	14.8	12.5	11.8	0.749	15.1	0.0559	12.9	17.9	6.3	18.5	4.44	18	13.9	0.83	18.5	4.44	18	13.9	0.831	17.8	0.0559	12.9	17.9	6.3	18.5	4.44	18	13.9	0.83	18.5	4.44	18	13.9	0.831	17.8
53300	0.109	11	18.7	9.98	15.8	14.6	12.5	11.9	0.744	15.8	14.6	12.5	11.9	0.744	15.2	0.0543	12.8	18	6.25	18.6	4.32	17.9	14	0.824	18.6	4.32	17.9	14	0.825	18	0.0543	12.8	18	6.25	18.6	4.32	17.9	14	0.824	18.6	4.32	17.9	14	0.825	18
53400	0.107	10.9	18.8	9.92	15.9	14.5	12.5	12	0.74	15.9	14.5	12.5	12	0.74	15.3	0.0527	12.6	18	6.2	18.8	4.21	17.8	14.1	0.818	18.8	4.21	17.8	14.1	0.818	18.1	0.0527	12.6	18	6.2	18.8	4.21	17.8	14.1	0.818	18.8	4.21	17.8	14.1	0.818	18.1
53600	0.105	10.8	18.8	9.86	16.1	14.3	12.4	12.1	0.735	16.1	14.3	12.4	12.1	0.735	15.5	0.0512	12.4	18.1	6.16	18.9	4.1	17.6	14.2	0.812	18.9	4.1	17.6	14.2	0.812	18.3	0.0512	12.4	18.1	6.16	18.9	4.1	17.6	14.2	0.812	18.9	4.1	17.6	14.2	0.812	18.3
53800	0.104	10.7	18.8	9.79	16.2	14.1	12.4	12.2	0.731	16.2	14.1	12.4	12.2	0.731	15.6	0.0497	12.2	18.2	6.11	19.1	3.99	17.5	14.3	0.806	19.1	3.99	17.5	14.3	0.806	18.4	0.0497	12.2	18.2	6.11	19.1	3.99	17.5	14.3	0.806	19.1	3.99	17.5	14.3	0.806	18.4
54000	0.102	10.6	18.9	9.73	16.3	13.9	12.4	12.3	0.726	16.3	13.9	12.4	12.3	0.726	15.7	0.0482	12.1	18.3	6.06	19.2	3.88	17.3	14.4	0.799	19.2	3.88	17.3	14.4	0.8	18.6	0.0482	12.1	18.3	6.06	19.2	3.88	17.3	14.4	0.799	19.2	3.88	17.3	14.4	0.8	18.6
54100	0.1	10.4	18.9	9.67	16.4	13.7	12.4	12.4	0.721	16.4	13.7	12.4	12.4	0.722	15.8	0.0468	11.9	18.3	6.01	19.4	3.78	17.2	14.5	0.793	19.4	3.78	17.2	14.5	0.793	18.7	0.0468	11.9	18.3	6.01	19.4	3.78	17.2	14.5	0.793	19.4	3.78	17.2	14.5	0.793	18.7
54300	0.0987	10.3	19	9.61	16.5	13.5	12.3	12.5	0.717	16.5	13.5	12.3	12.5	0.717	16	0.0454	11.7	18.4	5.96	19.5	3.67	17	14.6	0.786	19.5	3.67	17	14.6	0.787	18.9	0.0454	11.7	18.4	5.96	19.5	3.67	17	14.6	0.786	19.5	3.67	17	14.6	0.787	18.9
54500	0.0971	10.2	19	9.55	16.7	13.3	12.3	12.5	0.712	16.7	13.3	12.3	12.5	0.712	16.1	0.0441	11.5	18.5	5.91	19.7	3.57	16.9	14.7	0.78	19.7	3.57	16.9	14.7	0.78	19	0.0441	11.5	18.5	5.91	19.7	3.57	16.9	14.7	0.78	19.7	3.57	16.9	14.7	0.78	19
54700	0.0955	10.1	19.1	9.49	16.8	13.1	12.3	12.6	0.708	16.8	13.1	12.3	12.6	0.708	16.2	0.0428	11.4	18.6	5.86	19.8	3.48	16.7	14.8	0.773	19.8	3.48	16.7	14.8	0.774	19.2	0.0428	11.4	18.6	5.86	19.8	3.48	16.7	14.8	0.773	19.8	3.48	16.7	14.8	0.774	19.2
54800	0.094	10	19.1	9.43	16.9	13	12.3	12.7	0.703	16.9	13	12.3	12.7	0.703	16.4	0.0415	11.2	18.6	5.81	19.9	3.38	16.6	14.9	0.767	19.9	3.38	16.6	14.9	0.767	19.3	0.0415	11.2	18.6	5.81	19.9	3.38	16.6	14.9	0.767	19.9	3.38	16.6	14.9	0.767	19.3
55000	0.0924	9.89	19.2	9.36	17	12.8	12.2	12.8	0.698	17	12.8	12.2	12.8	0.698	16.5	0.0402	11	18.7	5.76	20.1	3.29	16.4	15	0.76	20.1	3.29	16.4	15	0.761	19.5	0.0402	11	18.7	5.76	20.1	3.29	16.4	15	0.76	20.1	3.29	16.4	15	0.761	19.5
55200	0.0909	9.78	19.2	9.3	17.2	12.6	12.2	12.9	0.693	17.2	12.6	12.2	12.9	0.694	16.6	0.039	10.9	18.8	5.71	20.2	3.19	16.3	15.2	0.754	20.2	3.19	16.3	15.2	0.754	19.6	0.039	10.9	18.8	5.71	20.2	3.19	16.3	15.2	0.754	20.2	3.19	16.3	15.2	0.754	19.6
55400	0.0894	9.67	19.3	9.24	17.3	12.4	12.2	13	0.689	17.3	12.4	12.2	13	0.689	16.7	0.0379	10.7	18.8	5.66	20.4	3.1	16.1	15.3	0.747	20.4	3.1	16.1	15.3	0.747	19.8	0.0379	10.7	18.8	5.66	20.4	3.1	16.1	15.3	0.747	20.4	3.1	16.1	15.3	0.747	19.8
55500	0.0879	9.56	19.3	9.18	17.4	12.2	12.1	13.1	0.684	17.4	12.2	12.1	13.1	0.684	16.9	0.0367	10.5	18.9	5.61	20.5	3.02	16	15.4	0.74	20.5	3.02	16	15.4	0.74	19.9	0.0367	10.5	18.9	5.61	20.5	3.02	16	15.4	0.74	20.5	3.02	16	15.4	0.74	19.9
55700	0.0864	9.46	19.4	9.11	17.5	12.1	12.1	13.2	0.679	17.5	12.1	12.1	13.2	0.679	17	0.0356	10.4	19	5.56	20.7	2.93	15.8	15.5	0.733	20.7	2.93	15.8	15.5	0.734	20.1	0.0356	10.4	19	5.56	20.7	2.93	15.8	15.5	0.733	20.7	2.93	15.8	15.5	0.734	20.1
55900	0.085	9.35	19.4	9.05	17.7	11.9	12	13.3	0.674	17.7	11.9	12	13.3	0.675	17.1	0.0345	10.2	19	5.5	20.8	2.85	15.6	15.6	0.727	20.8	2.85	15.6	15.6	0.727	20.2	0.0345	10.2	19	5.5	20.8	2.85	15.6	15.6	0.727	20.8	2.85	15.6	15.6	0.727	20.2
56000	0.0835	9.24	19.4	8.99	17.8	11.7	12	13.4	0.67	17.8	11.7	12	13.4	0.67	17.2	0.0334	10	19.1	5.45	20.9	2.76	15.5	15.7	0.72	20.9	2.76	15.5	15.7	0.72	20.4	0.0334	10	19.1	5.45	20.9	2.76	15.5	15.7	0.72	20.9	2.76	15.5	15.7	0.72	20.4
56200	0.0821	9.14	19.5	8.92	17.9	11.6	12	13.4	0.665	17.9	11.6	12	13.4	0.665	17.4	0.0324	9.88	19.2	5.4	21.1	2.68	15.3	15.8	0.713	21.1	2.68	15.3	15.8	0.713	20.5	0.0324	9.88	19.2	5.4	21.1	2.68	15.3	15.8	0.713	21.1	2.68	15.3	15.8	0.713	20.5
56400	0.0807	9.03	19.5	8.86	18	11.4	11.9	13.5	0.66	18	11.4	11.9	13.5	0.66	17.5	0.0314	9.72	19.2	5.35	21.2	2.61	15.2	15.9	0.706	21.2	2.61	15.2	15.9	0.706	20.7	0.0314	9.72	19.2	5.35	21.2	2.61	15.2	15.9	0.706	21.2	2.61	15.2	15.9	0.706	20.7
56600	0.0793	8.93	19.6	8.79	18.2	11.2	11.9	13.6	0.655	18.2	11.2	11.9	13.6	0.655	17.6	0.0304	9.56	19.3	5.29	21.4	2.53	15	16	0.699	21.4	2.53	15	16	0.699	20.8	0.0304	9.56	19.3	5.29	21.4	2.53	15	16	0.699	21.4	2.53	15	16	0.699	20.8
56700	0.078	8.83	19.6	8.73	18.3	11.1	11.8	13.7	0.65	18.3	11.1	11.8	13.7	0.651	17.8	0.0295	9.41	19.4	5.24	21.5	2.46	14.8	16.1	0.692	21.5	2.46	14.8	16.1	0.692	20.9	0.0295	9.41	19.4	5.24	21.5	2.46	14.8	16.1	0.692	21.5	2.46	14.8	16.1	0.692	20.9
56900	0.0767	8.72	19.7	8.66	18.4	10.9	11.8	13.8	0.646	18.4	10.9	11.8	13.8	0.646	17.9	0.0286	9.25	19.4	5.19	21.7	2.38	14.7	16.2	0.685	21.7	2.38	14.7	16.2	0.685	21.1	0.0286	9.25	19.4	5.19	21.7	2.38	14.7	16.2	0.685	21.7	2.38	14.7	16.2	0.685	21.1
57100	0.0753	8.62	19.7	8.6	18.5	10.7	11.7	13.9	0.641	18.5	10.7	11.7	13.9	0.641	18	0.0277	9.1	19.5	5.13	21.8	2.31	14.5	16.3	0.678	21.8	2.31	14.5	16.3	0.678	21.2	0.0277	9.1	19.5	5.13	21.8	2.31	14.5	16.3	0.678	21.8	2.31	14.5	16.3	0.678	21.2
57300	0.074	8.52	19.7	8.54	18.6	10.6	11.7	14	0.636	18.6	10.6	11.7	14	0.636	18.1	0.0268	8.95	19.6	5.08	21.9	2.24	14.3	16.4	0.671	21.9	2.24	14.3	16.4	0.671	21.4	0.0268	8.95	19.6	5.08	21.9	2.24	14.3	16.4	0.671	21.9	2.24	14.3	16.4	0.671	21.4
57400	0.0728	8.42	19.8	8.47	18.8	10.4	11.6	14.1	0.631	18.8	10.4	11.6	14.1	0.631	18.3	0.026	8.8	19.6	5.03	22.1	2.18	14.2	16.5	0.664	22.1	2.18	14.2	16.5	0.664	21.5	0.026	8.8	19.6	5.03	22.1	2.18	14.2	16.5	0.664	22.1	2.18	14.2	16.5	0.664	21.5
57600	0.0715	8.32	19.8	8.41	18.9	10.2	11.6	14.2	0.626	18.9	10.2	11.6	14.2	0.626	18.4	0.0251	8.65	19.7	4.97	22.2	2.11	14	16.6	0.657	22.2	2.11	14	16.6	0.657	21.7	0.0251	8.65	19.7	4.97	22.2	2.11	14	16.6	0.657	22.2	2.11	14	16.6	0.657	21.7
57800	0.0702	8.22	19.9	8.34	19	10.1	11.5	14.2	0.621	19	10.1	11.5	14.2	0.621	18.5	0.0243	8.5	19.7	4.92	22.3	2.05	13.8	16.7	0.65	22.3	2.05	13.8	16.7	0.65	21.8	0.0243	8.5	19.7	4.92	22.3	2.05	13.8	16.7	0.65	22.3	2.05	13.8	16.7	0.65	21.8
57900	0.069	8.12	19.9	8.27	19.1	9.93	11.5	14.3	0.616	19.1	9.93	11.5	14.3	0.616	18.6	0.0235	8.36	19.8	4.87	22.5	1.98	13.7	16.8	0.643	22.5	1.98	13.7	16.8	0.643	21.9	0.0235	8.36	19.8	4.87	22.5	1.98	13.7	16.8	0.643	22.5	1.98	13.7	16.8	0.643	21.9
58100	0.0678	8.02	19.9	8.21	19.3	9.78	11.4	14.4	0.611	19.3	9.78	11.4	14.4	0.612	18.8	0.0228	8.21	19.9	4.81	22.6	1.92	13.5	16.9	0.636	22.6	1.92	13.5	16.9	0.636	22.1	0.0228	8.21	19.9	4.81	22.6	1.92	13.5	16.9	0.636	22.6	1.92	13.5	16.9	0.636	22.1
58300	0.0666	7.92	20	8.14	19.4	9.63	11.4	14.5	0.606	19.4	9.63	11.4	14.5	0.607	18.9	0.0221	8.07	19.9	4.76	22.7	1.86	13.3	16.9	0.628	22.7	1.86	13.3	16.9	0.629	22.2	0.0221	8.07	19.9	4.76	22.7	1.86	13.3	16.9	0.628	22.7	1.86	13.3	16.9	0.629	22.2
58500	0.0654	7.83	20	8.08	19.5	9.48	11.3	14.6	0.601	19.5	9.48	11.3	14.6	0.602	19	0.0213	7.93	20	4.7	22.9	1.8	13.2	17	0.621	22.9	1.8	13.2	17	0.622	22.4	0.0213	7.93	20	4.7	22.9	1.8	13.2	17	0.621	22.9	1.8	13.2	17	0.622	22.4
58600	0.0643	7.73	20.1	8.01	19.6	9.33	11.3	14.7	0.597	19.6	9.33	11.3	14.7	0.597	19.1	0.0206	7.79	20	4.65	23	1.75	13	17.1	0.614	23	1.75	13	17.1	0.614	22.5	0.0206	7.79	20	4.65	23	1.75	13	17.1	0.614	23	1.75	13	17.1	0.614	22.5
58800	0.0631	7.64	20.1	7.95	19.7	9.18	11.2	14.8	0.592	19.7	9.18	11.2	14.8	0.592	19.3	0.02	7.65	20.1	4.59	23.1	1.69	12.8	17.2	0.607	23.1	1.69	12.8	17.2	0.607	22.6	0.02	7.65	20.1	4.59	23.1	1.69	12.8	17.2	0.607	23.1	1.69	12.8	17.2	0.607	22.6
59000	0.062	7.54	20.1	7.88	19.9	9.03	11.2	14.8	0.587	19.9	9.03	11.2	14.8	0.587	19.4	0.0193	7.52	20.1	4.54	23.3	1.64	12.7	17.3	0.6	23.3	1.64	12.7	17.3	0.6	22.8	0.0193	7.52	20.1	4.54	23.3	1.64	12.7	17.3	0.6	23.3	1.64	12.7	17.3	0.6	22.8
59200	0.0609	7.45	20.2	7.82	20	8.89	11.1	14.9	0.582	20	8.89	11.1	14.9	0.582	19.5	0.0187	7.38	20.2	4.48	23.4	1.59	12.5	17.4	0.593	23.4	1.59	12.5	17.4	0.593	22.9	0.0187	7.38	20.2	4.48	23.4	1.59	12.5	17.4	0.593	23.4	1.59	12.5	17.4	0.593	22.9
59300	0.0598	7.35	20.2	7.75	20.1	8.75	11	15	0.577	20.1	8.75	11	15	0.577	19.6	0.0181	7.25	20.3	4.43	23.5	1.54	12.3	17.5	0.585	23.5	1.54	12.3	17.5	0.586	23	0.0181	7.25	20.3	4.43	23.5	1.54	12.3	17.5	0.585	23.5	1.54	12.3	17.5	0.586	23
59500	0.0587	7.26	20.3	7.68	20.2	8.61	11	15.1	0.572	20.2	8.61	11	15.1	0.572	19.7	0.0175	7.12	20.3	4.38	23.6	1.49	12.2	17.6	0.578	23.6	1.49	12.2	17.6	0.578	23.2	0.0175	7.12	20.3	4.38	23.6	1.49	12.2	17.6	0.578	23.6	1.49	12.2	17.6	0.578	23.2
59700	0.0577	7.17	20.3	7.62	20.3	8.47	10.9	15.2	0.567	20.3	8.47	10.9	15.2	0.567	19.9	0.0169	6.99	20.4	4.32	23.8	1.44	12	17.7	0.571	23.8	1.44	12	17.7	0.571	23.3	0.0169	6.99	20.4	4.32	23.8	1.44	12	17.7	0.571	23.8	1.44	12	17.7	0.571	23.3
59800	0.0566	7.08	20.3	7.55	20.4	8.33	10.9	15.3	0.562	20.4	8.33	10.9	15.3	0.562	20	0.0163	6.86	20.4	4.27	23.9	1.39	11.8	17.8	0.564	23.9	1.39	11.8	17.8	0.564	23.4	0.0163	6.86	20.4	4.27	23.9	1.39	11.8	17.8	0.564	23.9	1.39	11.8	17.8	0.564	23.4
60000	0.0556	6.99	20.4	7.49	20.6	8.19	10.8	15.4	0.557	20.6	8.19	10.8	15.4	0.557	20.1	0.0158	6.73	20.5	4.21	24	1.35	11.7	17.9	0.557	24	1.35	11.7	17.9	0.557	23.6	0.0158	6.73	20.5	4.21	24	1.35	11.7	17.9	0.557	24	1.35	11.7	17.9	0.557	23.6
60200	0.0546	6.9	20.4	7.42	20.7	8.06	10.7	15.4	0.552	20.7	8.06	10.7	15.4	0.552	20.2	0.0153	6.61	20.5	4.16	24.1	1.3	11.5	17.9	0.55	24.1	1.3	11.5	17.9	0.55	23.7	0.0153	6.61	20.5	4.16	24.1	1.3	11.5	17.9	0.55	24.1	1.3	11.5	17.9	0.55	23.7
60400	0.0536	6.81	20.4	7.36	20.8	7.92	10.7	15.5	0.547	20.8	7.92	10.7	15.5	0.547	20.3	0.0147	6.48	20.6	4.1	24.3	1.26	11.3	18	0.542	24.3	1.26	11.3	18	0.543	23.8	0.0147	6.48	20.6	4.1	24.3	1.26	11.3	18	0.542	24.3	1.26	11.3	18	0.543	23.8
60500	0.0526	6.72	20.5	7.29	20.9	7.79	10.6	15.6	0.542	20.9	7.79	10.6	15.6	0.542	20.5	0.0142	6.36	20.6	4.05	24.4	1.22	11.2	18.1	0.535	24.4	1.22	11.2	18.1	0.535	24	0.0142	6.36	20.6	4.05	24.4	1.22	11.2	18.1	0.535	24.4	1.22	11.2	18.1	0.535	24
60700	0.0516	6.64	20.5	7.22	21	7.66	10.5	15.7	0.537	21	7.66	10.5	15.7	0.537	20.6	0.0138	6.24	20.7	4	24.5	1.18	11	18.2	0.528	24.5	1.18	11	18.2	0.528	24.1	0.0138	6.24	20.7	4	24.5	1.18	11	18.2	0.528	24.5	1.18	11	18.2	0.528	24.1
60900	0.0507	6.55	20.5	7.16	21.1	7.53	10.5	15.8	0.532	21.1	7.53	10.5	15.8	0.532	20.7	0.0133	6.12	20.7	3.94	24.6	1.14	10.8	18.3	0.521	24.6	1.14	10.8	18.3	0.521	24.2	0.0133	6.12	20.7	3.94	24.6	1.14	10.8	18.3	0.521	24.6	1.14	10.8	18.3	0.521	24.2
61100	0.0497	6.46	20.6	7.09	21.2	7.41	10.4	15.8	0.527	21.3	7.41	10.4	15.8	0.528	20.8	0.0128	6.01	20.8	3.89	24.7	1.1	10.7	18.4	0.514	24.7	1.1	10.7	18.4	0.514	24.3	0.0128	6.01	20.8	3.89	24.7	1.1	10.7	18.4	0.514	24.7	1.1	10.7	18.4	0.514	24.3
61200	0.0488	6.38	20.6	7.03	21.4	7.28	10.3	15.9	0.522	21.4	7.28	10.3	15.9	0.523	20.9	0.0124	5.89	20.8	3.83	24.9	1.07	10.5	18.4	0.507	24.9	1.07	10.5	18.4	0.507	24.5	0.0124	5.89	20.8	3.83	24.9	1.07	10.5	18.4	0.507	24.9	1.07	10.5	18.4	0.507	24.5
61400	0.0479	6.29	20.6	6.96	21.5	7.16	10.3	16	0.518	21.5	7.16	10.3	16	0.518	21.1	0.012	5.78	20.9	3.78	25	1.03	10.4	18.5	0.5	25	1.03	10.4	18.5	0.5	24.6	0.012	5.78	20.9	3.78	25	1.03	10.4	18.5	0.5	25	1.03	10.4	18.5	0.5	24.6
61600	0.047	6.21	20.7	6.9	21.6	7.03	10.2	16.1	0.513	21.6	7.04	10.2	16.1	0.513	21.2	0.0115	5.67	20.9	3.73	25.1	0.995	10.2	18.6	0.493	25.1	0.995	10.2	18.6	0.493	24.7	0.0115	5.67	20.9	3.73	25.1	0.995	10.2	18.6	0.493	25.1	0.995	10.2	18.6	0.493	24.7
61800	0.0461	6.13	20.7	6.83	21.7	6.91	10.1	16.2	0.508	21.7	6.91	10.1	16.2	0.508	21.3	0.0111	5.56	20.9	3.68	25.2	0.961	10	18.7	0.486	25.2	0.961	10	18.7	0.486	24.8	0.0111	5.56	20.9	3.68	25.2	0.961	10	18.7	0.486	25.2	0.961	10	18.7	0.486	24.8
61900	0.0453	6.05	20.7	6.77	21.8	6.79	10.1	16.2	0.503	21.8	6.79	10.1	16.2	0.503	21.4	0.0108	5.45	21	3.62	25.3	0.928	9.89	18.8	0.479	25.3	0.928	9.89	18.8	0.479	24.9	0.0108	5.45	21	3.62	25.3	0.928	9.89	18.8	0.479	25.3	0.928	9.89	18.8	0.479	24.9
62100	0.0444	5.97	20.8	6.7	21.9	6.68	9.98	16.3	0.498	21.9	6.68	9.98	16.3	0.498	21.5	0.0104	5.34	21	3.57	25.4	0.897	9.73	18.8	0.472	25.4	0.897	9.73	18.8	0.472	25	0.0104	5.34	21	3.57	25.4	0.897	9.73	18.8	0.472	25.4	0.897	9.73	18.8	0.472	25
62300	0.0436	5.89	20.8	6.64	22	6.56	9.91	16.4	0.493	22	6.56	9.91	16.4	0.493	21.6	0.01	5.24	21.1	3.52	25.5	0.866	9.58	18.9	0.465	25.5	0.866	9.58	18.9	0.465	25.2	0.01	5.24	21.1	3.52	25.5	0.866	9.58	18.9	0.465	25.5	0.866	9.58	18.9	0.465	25.2
62400	0.0427	5.81	20.8	6.57	22.1	6.45	9.84	16.5	0.488	22.1	6.45	9.84	16.5	0.488	21.7	0.00966	5.13	21.1	3.47	25.7	0.836	9.43	19	0.458	25.7	0.836	9.43	19	0.458	25.3	0.00966	5.13	21.1	3.47	25.7	0.836	9.43	19	0.458	25.7	0.836	9.43	19	0.458	25.3
62600	0.0419	5.73	20.9	6.51	22.3	6.33	9.77	16.6	0.483	22.3	6.33	9.77	16.6	0.484	21.9	0.00932	5.03	21.2	3.41	25.8	0.807	9.27	19.1	0.451	25.8	0.807	9.27	19.1	0.452	25.4	0.00932	5.03	21.2	3.41	25.8	0.807	9.27	19.1	0.451	25.8	0.807	9.27	19.1	0.452	25.4
62800	0.0411	5.65	20.9	6.44	22.4	6.22	9.69	16.6	0.479	22.4	6.22	9.69	16.6	0.479	22	0.00899	4.93	21.2	3.36	25.9	0.779	9.12	19.1	0.444	25.9	0.779	9.12	19.1	0.445	25.5	0.00899	4.93	21.2	3.36	25.9	0.779	9.12	19.1	0.444	25.9	0.779	9.12	19.1	0.445	25.5
63000	0.0403	5.57	20.9	6.38	22.5	6.11	9.62	16.7	0.474	22.5	6.11	9.62	16.7	0.474	22.1	0.00867	4.83	21.2	3.31	26	0.751	8.97	19.2	0.438	26	0.751	8.97	19.2	0.438	25.6	0.00867	4.83	21.2	3.31	26	0.751	8.97	19.2	0.438	26	0.751	8.97	19.2	0.438	25.6
63100	0.0396	5.5	21	6.31	22.6	6	9.55	16.8	0.469	22.6	6	9.55	16.8	0.469	22.2	0.00836	4.73	21.3	3.26	26.1	0.725	8.82	19.3	0.431	26.1	0.725	8.82	19.3	0.431	25.7	0.00836	4.73	21.3	3.26	26.1	0.725	8.82	19.3	0.431	26.1	0.725	8.82	19.3	0.431	25.7
63300	0.0388	5.42	21	6.25	22.7	5.89	9.47	16.9	0.464	22.7	5.89	9.47	16.9	0.464	22.3	0.00806	4.64	21.3	3.21	26.2	0.699	8.67	19.4	0.424	26.2	0.699	8.67	19.4	0.425	25.8	0.00806	4.64	21.3	3.21	26.2	0.699	8.67	19.4	0.424	26.2	0.699	8.67	19.4	0.425	25.8
63500	0.038	5.35	21	6.19	22.8	5.79	9.4	16.9	0.459	22.8	5.79	9.4	16.9	0.46	22.4	0.00777	4.54	21.3	3.16	26.3	0.674	8.53	19.4	0.418	26.3	0.675	8.53	19.4	0.418	25.9	0.00777	4.54	21.3	3.16	26.3	0.674	8.53	19.4	0.418	26.3	0.675	8.53	19.4	0.418	25.9
63700	0.0373	5.27	21	6.12	22.9	5.68	9.33	17	0.455	22.9	5.68	9.33	17	0.455	22.5	0.00749	4.45	21.4	3.11	26.4	0.65	8.38	19.5	0.411	26.4	0.651	8.38	19.5	0.411	26	0.00749	4.45	21.4	3.11	26.4	0.65	8.38	19.5	0.411	26.4	0.651	8.38	19.5	0.411	26
63800	0.0366	5.2	21.1	6.06	23	5.58	9.25	17.1	0.45	23	5.58	9.25	17.1	0.45	22.6	0.00722	4.36	21.4	3.06	26.5	0.627	8.24	19.6	0.405	26.5	0.627	8.24	19.6	0.405	26.2	0.00722	4.36	21.4	3.06	26.5	0.627	8.24	19.6	0.405	26.5	0.627	8.24	19.6	0.405	26.2
64000	0.0359	5.13	21.1	6	23.1	5.48	9.18	17.2	0.445	23.1	5.48	9.18	17.2	0.445	22.7	0.00696	4.27	21.5	3.01	26.6	0.605	8.1	19.6	0.398	26.6	0.605	8.1	19.6	0.398	26.3	0.00696	4.27	21.5	3.01	26.6	0.605	8.1	19.6	0.398	26.6	0.605	8.1	19.6	0.398	26.3
64200	0.0352	5.06	21.1	5.93	23.2	5.38	9.1	17.2	0.44	23.2	5.38	9.1	17.2	0.441	22.8	0.0067	4.18	21.5	2.96	26.7	0.583	7.95	19.7	0.392	26.7	0.583	7.95	19.7	0.392	26.4	0.0067	4.18	21.5	2.96	26.7	0.583	7.95	19.7	0.392	26.7	0.583	7.95	19.7	0.392	26.4
64300	0.0345	4.99	21.2	5.87	23.3	5.28	9.03	17.3	0.436	23.3	5.28	9.03	17.3	0.436	22.9	0.00646	4.09	21.5	2.92	26.8	0.562	7.82	19.8	0.385	26.8	0.562	7.82	19.8	0.385	26.5	0.00646	4.09	21.5	2.92	26.8	0.562	7.82	19.8	0.385	26.8	0.562	7.82	19.8	0.385	26.5
64500	0.0338	4.92	21.2	5.81	23.4	5.18	8.95	17.4	0.431	23.4	5.18	8.95	17.4	0.431	23.1	0.00622	4.01	21.6	2.87	26.9	0.541	7.68	19.8	0.379	26.9	0.542	7.68	19.8	0.379	26.6	0.00622	4.01	21.6	2.87	26.9	0.541	7.68	19.8	0.379	26.9	0.542	7.68	19.8	0.379	26.6
64700	0.0331	4.85	21.2	5.75	23.5	5.09	8.87	17.4	0.426	23.5	5.09	8.87	17.4	0.427	23.2	0.00599	3.93	21.6	2.82	27	0.522	7.54	19.9	0.373	27	0.522	7.54	19.9	0.373	26.7	0.00599	3.93	21.6	2.82	27	0.522	7.54	19.9	0.373	27	0.522	7.54	19.9	0.373	26.7
64900	0.0325	4.78	21.2	5.69	23.6	4.99	8.8	17.5	0.422	23.6	4.99	8.8	17.5	0.422	23.3	0.00577	3.84	21.6	2.77	27.1	0.503	7.4	20	0.366	27.1	0.503	7.4	20	0.367	26.8	0.00577	3.84	21.6	2.77	27.1	0.503	7.4	20	0.366	27.1	0.503	7.4	20	0.367	26.8
65000	0.0318	4.71	21.3	5.62	23.7	4.9	8.72	17.6	0.417	23.7	4.9	8.72	17.6	0.417	23.4	0.00555	3.76	21.6	2.73	27.2	0.484	7.27	20	0.36	27.2	0.484	7.27	20	0.36	26.9	0.00555	3.76	21.6	2.73	27.2	0.484	7.27	20	0.36	27.2	0.484	7.27	20	0.36	26.9
65200	0.0312	4.64	21.3	5.56	23.8	4.81	8.65	17.7	0.413	23.8	4.81	8.65	17.7	0.413	23.5	0.00535	3.68	21.7	2.68	27.2	0.466	7.14	20.1	0.354	27.2	0.466	7.14	20.1	0.354	27	0.00535	3.68	21.7	2.68	27.2	0.466	7.14	20.1	0.354	27.2	0.466	7.14	20.1	0.354	27
65400	0.0306	4.58	21.3	5.5	23.9	4.72	8.57	17.7	0.408	23.9	4.72	8.57	17.7	0.408	23.6	0.00515	3.61	21.7	2.63	27.3	0.449	7.01	20.1	0.348	27.3	0.449	7.01	20.1	0.348	27	0.00515	3.61	21.7	2.63	27.3	0.449	7.01	20.1	0.348	27.3	0.449	7.01	20.1	0.348	27
65600	0.03	4.51	21.3	5.44	24	4.63	8.49	17.8	0.403	24	4.63	8.49	17.8	0.404	23.7	0.00495	3.53	21.7	2.59	27.4	0.432	6.88	20.2	0.342	27.4	0.432	6.88	20.2	0.342	27.1	0.00495	3.53	21.7	2.59	27.4	0.432	6.88	20.2	0.342	27.4	0.432	6.88	20.2	0.342	27.1
65700	0.0294	4.45	21.4	5.38	24.1	4.54	8.42	17.9	0.399	24.1	4.54	8.42	17.9	0.399	23.8	0.00477	3.45	21.8	2.54	27.5	0.416	6.75	20.3	0.336	27.5	0.416	6.75	20.3	0.336	27.2	0.00477	3.45	21.8	2.54	27.5	0.416	6.75	20.3	0.336	27.5	0.416	6.75	20.3	0.336	27.2
65900	0.0288	4.38	21.4	5.32	24.2	4.45	8.34	17.9	0.394	24.2	4.45	8.34	17.9	0.395	23.9	0.00459	3.38	21.8	2.5	27.6	0.401	6.63	20.3	0.33	27.6	0.401	6.63	20.3	0.33	27.3	0.00459	3.38	21.8	2.5	27.6	0.401	6.63	20.3	0.33	27.6	0.401	6.63	20.3	0.33	27.3
66100	0.0282	4.32	21.4	5.26	24.3	4.37	8.26	18	0.39	24.3	4.37	8.26	18	0.39	24	0.00441	3.31	21.8	2.46	27.7	0.386	6.5	20.4	0.324	27.7	0.386	6.5	20.4	0.325	27.4	0.00441	3.31	21.8	2.46	27.7	0.386	6.5	20.4	0.324	27.7	0.386	6.5	20.4	0.325	27.4
66200	0.0276	4.26	21.4	5.2	24.4	4.29	8.19	18.1	0.386	24.4	4.29	8.19	18.1	0.386	24.1	0.00425	3.24	21.8	2.41	27.8	0.371	6.38	20.4	0.319	27.8	0.371	6.38	20.4	0.319	27.5	0.00425	3.24	21.8	2.41	27.8	0.371	6.38	20.4	0.319	27.8	0.371	6.38	20.4	0.319	27.5
66400	0.0271	4.2	21.5	5.14	24.5	4.2	8.11	18.1	0.381	24.5	4.2	8.11	18.1	0.381	24.2	0.00409	3.17	21.9	2.37	27.8	0.357	6.26	20.5	0.313	27.8	0.357	6.26	20.5	0.313	27.6	0.00409	3.17	21.9	2.37	27.8	0.357	6.26	20.5	0.313	27.8	0.357	6.26	20.5	0.313	27.6
66600	0.0265	4.13	21.5	5.08	24.6	4.12	8.03	18.2	0.377	24.6	4.12	8.03	18.2	0.377	24.3	0.00393	3.1	21.9	2.33	27.9	0.344	6.14	20.5	0.307	27.9	0.344	6.14	20.5	0.308	27.7	0.00393	3.1	21.9	2.33	27.9	0.344	6.14	20.5	0.307	27.9	0.344	6.14	20.5	0.308	27.7
66800	0.026	4.07	21.5	5.03	24.7	4.04	7.96	18.3	0.372	24.7	4.04	7.96	18.3	0.372	24.4	0.00378	3.03	21.9	2.29	28	0.33	6.02	20.6	0.302	28	0.331	6.02	20.6	0.302	27.8	0.00378	3.03	21.9	2.29	28	0.33	6.02	20.6	0.302	28	0.331	6.02	20.6	0.302	27.8
66900	0.0254	4.01	21.5	4.97	24.8	3.96	7.88	18.3	0.368	24.8	3.96	7.88	18.3	0.368	24.5	0.00363	2.97	21.9	2.24	28.1	0.318	5.9	20.6	0.296	28.1	0.318	5.9	20.6	0.297	27.8	0.00363	2.97	21.9	2.24	28.1	0.318	5.9	20.6	0.296	28.1	0.318	5.9	20.6	0.297	27.8
67100	0.0249	3.96	21.5	4.91	24.9	3.89	7.8	18.4	0.364	24.9	3.89	7.8	18.4	0.364	24.6	0.00349	2.9	22	2.2	28.2	0.306	5.79	20.7	0.291	28.2	0.306	5.79	20.7	0.291	27.9	0.00349	2.9	22	2.2	28.2	0.306	5.79	20.7	0.291	28.2	0.306	5.79	20.7	0.291	27.9
67300	0.0244	3.9	21.6	4.85	25	3.81	7.73	18.4	0.359	25	3.81	7.73	18.4	0.36	24.7	0.00336	2.84	22	2.16	28.2	0.294	5.67	20.7	0.286	28.2	0.294	5.67	20.7	0.286	28	0.00336	2.84	22	2.16	28.2	0.294	5.67	20.7	0.286	28.2	0.294	5.67	20.7	0.286	28
67500	0.0239	3.84	21.6	4.8	25	3.73	7.65	18.5	0.355	25	3.73	7.65	18.5	0.355	24.7	0.00323	2.78	22	2.12	28.3	0.283	5.56	20.8	0.28	28.3	0.283	5.56	20.8	0.28	28.1	0.00323	2.78	22	2.12	28.3	0.283	5.56	20.8	0.28	28.3	0.283	5.56	20.8	0.28	28.1
67600	0.0234	3.78	21.6	4.74	25.1	3.66	7.57	18.6	0.351	25.1	3.66	7.57	18.6	0.351	24.8	0.0031	2.72	22	2.08	28.4	0.272	5.45	20.8	0.275	28.4	0.272	5.45	20.8	0.275	28.2	0.0031	2.72	22	2.08	28.4	0.272	5.45	20.8	0.275	28.4	0.272	5.45	20.8	0.275	28.2
67800	0.0229	3.73	21.6	4.68	25.2	3.59	7.5	18.6	0.347	25.2	3.59	7.5	18.6	0.347	24.9	0.00298	2.66	22.1	2.05	28.5	0.261	5.34	20.9	0.27	28.5	0.261	5.34	20.9	0.27	28.2	0.00298	2.66	22.1	2.05	28.5	0.261	5.34	20.9	0.27	28.5	0.261	5.34	20.9	0.27	28.2
68000	0.0225	3.67	21.7	4.63	25.3	3.52	7.42	18.7	0.343	25.3	3.52	7.42	18.7	0.343	25	0.00286	2.6	22.1	2.01	28.5	0.251	5.24	20.9	0.265	28.5	0.251	5.24	20.9	0.265	28.3	0.00286	2.6	22.1	2.01	28.5	0.251	5.24	20.9	0.265	28.5	0.251	5.24	20.9	0.265	28.3
68200	0.022	3.62	21.7	4.57	25.4	3.45	7.35	18.8	0.338	25.4	3.45	7.35	18.8	0.338	25.1	0.00275	2.54	22.1	1.97	28.6	0.241	5.13	21	0.26	28.6	0.241	5.13	21	0.26	28.4	0.00275	2.54	22.1	1.97	28.6	0.241	5.13	21	0.26	28.6	0.241	5.13	21	0.26	28.4
68300	0.0215	3.56	21.7	4.52	25.5	3.38	7.27	18.8	0.334	25.5	3.38	7.27	18.8	0.334	25.2	0.00264	2.49	22.1	1.93	28.7	0.232	5.03	21	0.255	28.7	0.232	5.03	21	0.255	28.5	0.00264	2.49	22.1	1.93	28.7	0.232	5.03	21	0.255	28.7	0.232	5.03	21	0.255	28.5
68500	0.0211	3.51	21.7	4.46	25.6	3.31	7.2	18.9	0.33	25.6	3.31	7.2	18.9	0.33	25.3	0.00254	2.43	22.1	1.9	28.7	0.223	4.92	21.1	0.25	28.7	0.223	4.92	21.1	0.25	28.5	0.00254	2.43	22.1	1.9	28.7	0.223	4.92	21.1	0.25	28.7	0.223	4.92	21.1	0.25	28.5
68700	0.0206	3.46	21.7	4.41	25.7	3.24	7.12	18.9	0.326	25.7	3.24	7.12	18.9	0.326	25.4	0.00244	2.38	22.2	1.86	28.8	0.214	4.82	21.1	0.245	28.8	0.214	4.82	21.1	0.245	28.6	0.00244	2.38	22.2	1.86	28.8	0.214	4.82	21.1	0.245	28.8	0.214	4.82	21.1	0.245	28.6
68800	0.0202	3.41	21.7	4.35	25.7	3.18	7.04	19	0.322	25.7	3.18	7.04	19	0.322	25.5	0.00234	2.32	22.2	1.82	28.9	0.205	4.72	21.2	0.241	28.9	0.205	4.72	21.2	0.241	28.7	0.00234	2.32	22.2	1.82	28.9	0.205	4.72	21.2	0.241	28.9	0.205	4.72	21.2	0.241	28.7
69000	0.0198	3.36	21.8	4.3	25.8	3.11	6.97	19	0.318	25.8	3.11	6.97	19	0.318	25.6	0.00225	2.27	22.2	1.79	28.9	0.197	4.63	21.2	0.236	28.9	0.197	4.63	21.2	0.236	28.7	0.00225	2.27	22.2	1.79	28.9	0.197	4.63	21.2	0.236	28.9	0.197	4.63	21.2	0.236	28.7
69200	0.0194	3.31	21.8	4.25	25.9	3.05	6.9	19.1	0.314	25.9	3.05	6.9	19.1	0.314	25.6	0.00216	2.22	22.2	1.75	29	0.189	4.53	21.2	0.231	29	0.189	4.53	21.2	0.231	28.8	0.00216	2.22	22.2	1.75	29	0.189	4.53	21.2	0.231	29	0.189	4.53	21.2	0.231	28.8
69400	0.0189	3.26	21.8	4.19	26	2.99	6.82	19.2	0.31	26	2.99	6.82	19.2	0.31	25.7	0.00207	2.17	22.2	1.72	29.1	0.182	4.44	21.3	0.227	29.1	0.182	4.44	21.3	0.227	28.9	0.00207	2.17	22.2	1.72	29.1	0.182	4.44	21.3	0.227	29.1	0.182	4.44	21.3	0.227	28.9
69500	0.0185	3.21	21.8	4.14	26.1	2.93	6.75	19.2	0.306	26.1	2.93	6.75	19.2	0.306	25.8	0.00199	2.12	22.2	1.69	29.1	0.174	4.34	21.3	0.222	29.1	0.174	4.34	21.3	0.222	28.9	0.00199	2.12	22.2	1.69	29.1	0.174	4.34	21.3	0.222	29.1	0.174	4.34	21.3	0.222	28.9
69700	0.0181	3.16	21.8	4.09	26.1	2.87	6.67	19.3	0.302	26.1	2.87	6.67	19.3	0.302	25.9	0.00191	2.08	22.3	1.65	29.2	0.167	4.25	21.4	0.218	29.2	0.167	4.25	21.4	0.218	29	0.00191	2.08	22.3	1.65	29.2	0.167	4.25	21.4	0.218	29.2	0.167	4.25	21.4	0.218	29
69900	0.0178	3.11	21.9	4.04	26.2	2.81	6.6	19.3	0.299	26.2	2.81	6.6	19.3	0.299	26	0.00183	2.03	22.3	1.62	29.2	0.161	4.16	21.4	0.214	29.2	0.161	4.16	21.4	0.214	29.1	0.00183	2.03	22.3	1.62	29.2	0.161	4.16	21.4	0.214	29.2	0.161	4.16	21.4	0.214	29.1
70100	0.0174	3.06	21.9	3.99	26.3	2.75	6.53	19.4	0.295	26.3	2.75	6.53	19.4	0.295	26.1	0.00176	1.99	22.3	1.59	29.3	0.154	4.08	21.4	0.209	29.3	0.154	4.08	21.4	0.209	29.1	0.00176	1.99	22.3	1.59	29.3	0.154	4.08	21.4	0.209	29.3	0.154	4.08	21.4	0.209	29.1
70200	0.017	3.02	21.9	3.94	26.4	2.69	6.45	19.4	0.291	26.4	2.69	6.45	19.4	0.291	26.1	0.00168	1.94	22.3	1.56	29.4	0.148	3.99	21.5	0.205	29.4	0.148	3.99	21.5	0.205	29.2	0.00168	1.94	22.3	1.56	29.4	0.148	3.99	21.5	0.205	29.4	0.148	3.99	21.5	0.205	29.2
70400	0.0166	2.97	21.9	3.89	26.5	2.64	6.38	19.5	0.287	26.5	2.64	6.38	19.5	0.287	26.2	0.00162	1.9	22.3	1.53	29.4	0.142	3.9	21.5	0.201	29.4	0.142	3.9	21.5	0.201	29.3	0.00162	1.9	22.3	1.53	29.4	0.142	3.9	21.5	0.201	29.4	0.142	3.9	21.5	0.201	29.3
70600	0.0163	2.92	21.9	3.84	26.5	2.58	6.31	19.5	0.283	26.5	2.58	6.31	19.5	0.284	26.3	0.00155	1.85	22.3	1.49	29.5	0.136	3.82	21.5	0.197	29.5	0.136	3.82	21.5	0.197	29.3	0.00155	1.85	22.3	1.49	29.5	0.136	3.82	21.5	0.197	29.5	0.136	3.82	21.5	0.197	29.3
70700	0.0159	2.88	21.9	3.79	26.6	2.53	6.24	19.6	0.28	26.6	2.53	6.24	19.6	0.28	26.4	0.00149	1.81	22.3	1.46	29.5	0.131	3.74	21.6	0.193	29.5	0.131	3.74	21.6	0.193	29.4	0.00149	1.81	22.3	1.46	29.5	0.131	3.74	21.6	0.193	29.5	0.131	3.74	21.6	0.193	29.4
70900	0.0156	2.84	21.9	3.74	26.7	2.47	6.17	19.6	0.276	26.7	2.47	6.17	19.6	0.276	26.5	0.00142	1.77	22.4	1.44	29.6	0.125	3.66	21.6	0.189	29.6	0.125	3.66	21.6	0.189	29.4	0.00142	1.77	22.4	1.44	29.6	0.125	3.66	21.6	0.189	29.6	0.125	3.66	21.6	0.189	29.4
71100	0.0152	2.79	22	3.69	26.8	2.42	6.09	19.7	0.273	26.8	2.42	6.09	19.7	0.273	26.5	0.00137	1.73	22.4	1.41	29.6	0.12	3.58	21.6	0.185	29.6	0.12	3.58	21.6	0.185	29.5	0.00137	1.73	22.4	1.41	29.6	0.12	3.58	21.6	0.185	29.6	0.12	3.58	21.6	0.185	29.5
71300	0.0149	2.75	22	3.64	26.8	2.37	6.02	19.7	0.269	26.8	2.37	6.02	19.7	0.269	26.6	0.00131	1.69	22.4	1.38	29.7	0.115	3.5	21.7	0.181	29.7	0.115	3.5	21.7	0.181	29.5	0.00131	1.69	22.4	1.38	29.7	0.115	3.5	21.7	0.181	29.7	0.115	3.5	21.7	0.181	29.5
71400	0.0146	2.71	22	3.6	26.9	2.32	5.95	19.8	0.265	26.9	2.32	5.95	19.8	0.266	26.7	0.00126	1.65	22.4	1.35	29.7	0.11	3.42	21.7	0.178	29.7	0.11	3.42	21.7	0.178	29.6	0.00126	1.65	22.4	1.35	29.7	0.11	3.42	21.7	0.178	29.7	0.11	3.42	21.7	0.178	29.6
71600	0.0143	2.67	22	3.55	27	2.27	5.88	19.8	0.262	27	2.27	5.88	19.8	0.262	26.8	0.0012	1.62	22.4	1.32	29.8	0.106	3.35	21.7	0.174	29.8	0.106	3.35	21.7	0.174	29.6	0.0012	1.62	22.4	1.32	29.8	0.106	3.35	21.7	0.174	29.8	0.106	3.35	21.7	0.174	29.6
71800	0.014	2.62	22	3.5	27.1	2.22	5.81	19.9	0.258	27.1	2.22	5.81	19.9	0.259	26.8	0.00115	1.58	22.4	1.3	29.8	0.101	3.27	21.8	0.17	29.8	0.101	3.27	21.8	0.171	29.7	0.00115	1.58	22.4	1.3	29.8	0.101	3.27	21.8	0.17	29.8	0.101	3.27	21.8	0.171	29.7
72000	0.0136	2.58	22	3.46	27.1	2.17	5.74	19.9	0.255	27.1	2.17	5.74	19.9	0.255	26.9	0.0011	1.55	22.4	1.27	29.9	0.0971	3.2	21.8	0.167	29.9	0.0971	3.2	21.8	0.167	29.8	0.0011	1.55	22.4	1.27	29.9	0.0971	3.2	21.8	0.167	29.9	0.0971	3.2	21.8	0.167	29.8
72100	0.0133	2.54	22	3.41	27.2	2.13	5.68	20	0.252	27.2	2.13	5.68	20	0.252	27	0.00106	1.51	22.4	1.24	29.9	0.0931	3.13	21.8	0.163	29.9	0.0931	3.13	21.8	0.164	29.8	0.00106	1.51	22.4	1.24	29.9	0.0931	3.13	21.8	0.163	29.9	0.0931	3.13	21.8	0.164	29.8
72300	0.013	2.5	22.1	3.36	27.3	2.08	5.61	20	0.248	27.3	2.08	5.61	20	0.248	27.1	0.00101	1.48	22.5	1.22	30	0.0892	3.06	21.8	0.16	30	0.0892	3.06	21.8	0.16	29.9	0.00101	1.48	22.5	1.22	30	0.0892	3.06	21.8	0.16	30	0.0892	3.06	21.8	0.16	29.9
72500	0.0128	2.47	22.1	3.32	27.3	2.04	5.54	20	0.245	27.3	2.04	5.54	20	0.245	27.1	0.000971	1.44	22.5	1.19	30	0.0854	2.99	21.9	0.157	30	0.0854	2.99	21.9	0.157	29.9	0.000971	1.44	22.5	1.19	30	0.0854	2.99	21.9	0.157	30	0.0854	2.99	21.9	0.157	29.9
72600	0.0125	2.43	22.1	3.27	27.4	1.99	5.47	20.1	0.242	27.4	1.99	5.47	20.1	0.242	27.2	0.00093	1.41	22.5	1.17	30.1	0.0818	2.93	21.9	0.153	30.1	0.0818	2.93	21.9	0.154	29.9	0.00093	1.41	22.5	1.17	30.1	0.0818	2.93	21.9	0.153	30.1	0.0818	2.93	21.9	0.154	29.9
72800	0.0122	2.39	22.1	3.23	27.5	1.95	5.4	20.1	0.238	27.5	1.95	5.4	20.1	0.238	27.3	0.000891	1.38	22.5	1.14	30.1	0.0784	2.86	21.9	0.15	30.1	0.0784	2.86	21.9	0.15	30	0.000891	1.38	22.5	1.14	30.1	0.0784	2.86	21.9	0.15	30.1	0.0784	2.86	21.9	0.15	30
73000	0.0119	2.35	22.1	3.19	27.5	1.91	5.34	20.2	0.235	27.5	1.91	5.34	20.2	0.235	27.3	0.000853	1.35	22.5	1.12	30.2	0.075	2.8	21.9	0.147	30.2	0.0751	2.8	21.9	0.147	30	0.000853	1.35	22.5	1.12	30.2	0.075	2.8	21.9	0.147	30.2	0.0751	2.8	21.9	0.147	30
73200	0.0117	2.32	22.1	3.14	27.6	1.86	5.27	20.2	0.232	27.6	1.86	5.27	20.2	0.232	27.4	0.000817	1.32	22.5	1.1	30.2	0.0719	2.73	22	0.144	30.2	0.0719	2.73	22	0.144	30.1	0.000817	1.32	22.5	1.1	30.2	0.0719	2.73	22	0.144	30.2	0.0719	2.73	22	0.144	30.1
73300	0.0114	2.28	22.1	3.1	27.7	1.82	5.21	20.3	0.229	27.7	1.82	5.21	20.3	0.229	27.5	0.000782	1.29	22.5	1.07	30.2	0.0688	2.67	22	0.141	30.2	0.0688	2.67	22	0.141	30.1	0.000782	1.29	22.5	1.07	30.2	0.0688	2.67	22	0.141	30.2	0.0688	2.67	22	0.141	30.1
73500	0.0111	2.24	22.1	3.06	27.7	1.78	5.14	20.3	0.225	27.7	1.78	5.14	20.3	0.226	27.5	0.000749	1.26	22.5	1.05	30.3	0.0659	2.61	22	0.138	30.3	0.0659	2.61	22	0.138	30.2	0.000749	1.26	22.5	1.05	30.3	0.0659	2.61	22	0.138	30.3	0.0659	2.61	22	0.138	30.2
73700	0.0109	2.21	22.2	3.02	27.8	1.74	5.08	20.3	0.222	27.8	1.74	5.08	20.3	0.222	27.6	0.000716	1.23	22.5	1.03	30.3	0.0631	2.55	22	0.135	30.3	0.0631	2.55	22	0.135	30.2	0.000716	1.23	22.5	1.03	30.3	0.0631	2.55	22	0.135	30.3	0.0631	2.55	22	0.135	30.2
73900	0.0106	2.17	22.2	2.98	27.9	1.71	5.01	20.4	0.219	27.9	1.71	5.01	20.4	0.219	27.7	0.000686	1.2	22.5	1.01	30.4	0.0603	2.5	22.1	0.132	30.4	0.0604	2.5	22.1	0.132	30.3	0.000686	1.2	22.5	1.01	30.4	0.0603	2.5	22.1	0.132	30.4	0.0604	2.5	22.1	0.132	30.3
74000	0.0104	2.14	22.2	2.94	27.9	1.67	4.95	20.4	0.216	27.9	1.67	4.95	20.4	0.216	27.7	0.000656	1.17	22.5	0.986	30.4	0.0578	2.44	22.1	0.129	30.4	0.0578	2.44	22.1	0.13	30.3	0.000656	1.17	22.5	0.986	30.4	0.0578	2.44	22.1	0.129	30.4	0.0578	2.44	22.1	0.13	30.3
74200	0.0102	2.11	22.2	2.89	28	1.63	4.89	20.5	0.213	28	1.63	4.89	20.5	0.213	27.8	0.000628	1.15	22.5	0.965	30.4	0.0553	2.38	22.1	0.127	30.4	0.0553	2.38	22.1	0.127	30.3	0.000628	1.15	22.5	0.965	30.4	0.0553	2.38	22.1	0.127	30.4	0.0553	2.38	22.1	0.127	30.3
74400	0.00994	2.07	22.2	2.85	28	1.59	4.82	20.5	0.21	28	1.59	4.82	20.5	0.21	27.9	0.000601	1.12	22.6	0.945	30.5	0.0529	2.33	22.1	0.124	30.5	0.0529	2.33	22.1	0.124	30.4	0.000601	1.12	22.6	0.945	30.5	0.0529	2.33	22.1	0.124	30.5	0.0529	2.33	22.1	0.124	30.4
74600	0.00971	2.04	22.2	2.82	28.1	1.56	4.76	20.5	0.207	28.1	1.56	4.76	20.5	0.207	27.9	0.000575	1.1	22.6	0.925	30.5	0.0506	2.28	22.1	0.121	30.5	0.0506	2.28	22.1	0.121	30.4	0.000575	1.1	22.6	0.925	30.5	0.0506	2.28	22.1	0.121	30.5	0.0506	2.28	22.1	0.121	30.4
74700	0.00949	2.01	22.2	2.78	28.2	1.52	4.7	20.6	0.204	28.2	1.52	4.7	20.6	0.204	28	0.00055	1.07	22.6	0.906	30.6	0.0484	2.22	22.2	0.119	30.6	0.0484	2.22	22.2	0.119	30.5	0.00055	1.07	22.6	0.906	30.6	0.0484	2.22	22.2	0.119	30.6	0.0484	2.22	22.2	0.119	30.5
74900	0.00927	1.98	22.2	2.74	28.2	1.49	4.64	20.6	0.202	28.2	1.49	4.64	20.6	0.202	28.1	0.000526	1.05	22.6	0.887	30.6	0.0463	2.17	22.2	0.116	30.6	0.0463	2.17	22.2	0.116	30.5	0.000526	1.05	22.6	0.887	30.6	0.0463	2.17	22.2	0.116	30.6	0.0463	2.17	22.2	0.116	30.5
75100	0.00906	1.95	22.2	2.7	28.3	1.46	4.58	20.7	0.199	28.3	1.46	4.58	20.7	0.199	28.1	0.000503	1.02	22.6	0.868	30.6	0.0443	2.12	22.2	0.114	30.6	0.0443	2.12	22.2	0.114	30.5	0.000503	1.02	22.6	0.868	30.6	0.0443	2.12	22.2	0.114	30.6	0.0443	2.12	22.2	0.114	30.5
75200	0.00885	1.92	22.2	2.66	28.3	1.42	4.52	20.7	0.196	28.3	1.42	4.52	20.7	0.196	28.2	0.000481	1	22.6	0.85	30.7	0.0423	2.07	22.2	0.111	30.7	0.0423	2.07	22.2	0.111	30.6	0.000481	1	22.6	0.85	30.7	0.0423	2.07	22.2	0.111	30.7	0.0423	2.07	22.2	0.111	30.6
75400	0.00865	1.88	22.2	2.62	28.4	1.39	4.46	20.7	0.193	28.4	1.39	4.46	20.7	0.193	28.2	0.00046	0.979	22.6	0.832	30.7	0.0405	2.02	22.2	0.109	30.7	0.0405	2.02	22.2	0.109	30.6	0.00046	0.979	22.6	0.832	30.7	0.0405	2.02	22.2	0.109	30.7	0.0405	2.02	22.2	0.109	30.6
75600	0.00845	1.86	22.3	2.59	28.4	1.36	4.4	20.8	0.19	28.4	1.36	4.4	20.8	0.19	28.3	0.00044	0.958	22.6	0.815	30.7	0.0387	1.98	22.2	0.107	30.7	0.0387	1.98	22.2	0.107	30.6	0.00044	0.958	22.6	0.815	30.7	0.0387	1.98	22.2	0.107	30.7	0.0387	1.98	22.2	0.107	30.6
75800	0.00825	1.83	22.3	2.55	28.5	1.33	4.34	20.8	0.188	28.5	1.33	4.34	20.8	0.188	28.3	0.00042	0.936	22.6	0.797	30.8	0.037	1.93	22.3	0.104	30.8	0.037	1.93	22.3	0.104	30.7	0.00042	0.936	22.6	0.797	30.8	0.037	1.93	22.3	0.104	30.8	0.037	1.93	22.3	0.104	30.7
75900	0.00806	1.8	22.3	2.51	28.6	1.3	4.28	20.8	0.185	28.6	1.3	4.28	20.8	0.185	28.4	0.000402	0.915	22.6	0.781	30.8	0.0354	1.89	22.3	0.102	30.8	0.0354	1.89	22.3	0.102	30.7	0.000402	0.915	22.6	0.781	30.8	0.0354	1.89	22.3	0.102	30.8	0.0354	1.89	22.3	0.102	30.7
76100	0.00788	1.77	22.3	2.48	28.6	1.27	4.22	20.9	0.182	28.6	1.27	4.22	20.9	0.182	28.5	0.000384	0.895	22.6	0.764	30.8	0.0338	1.84	22.3	0.1	30.8	0.0338	1.84	22.3	0.1	30.7	0.000384	0.895	22.6	0.764	30.8	0.0338	1.84	22.3	0.1	30.8	0.0338	1.84	22.3	0.1	30.7
76300	0.00769	1.74	22.3	2.44	28.7	1.24	4.17	20.9	0.18	28.7	1.24	4.17	20.9	0.18	28.5	0.000367	0.875	22.6	0.748	30.9	0.0323	1.8	22.3	0.0979	30.9	0.0323	1.8	22.3	0.098	30.8	0.000367	0.875	22.6	0.748	30.9	0.0323	1.8	22.3	0.0979	30.9	0.0323	1.8	22.3	0.098	30.8
76500	0.00751	1.71	22.3	2.41	28.7	1.21	4.11	20.9	0.177	28.7	1.21	4.11	20.9	0.177	28.6	0.000351	0.856	22.6	0.733	30.9	0.0309	1.76	22.3	0.0958	30.9	0.0309	1.76	22.3	0.0959	30.8	0.000351	0.856	22.6	0.733	30.9	0.0309	1.76	22.3	0.0958	30.9	0.0309	1.76	22.3	0.0959	30.8
76600	0.00734	1.69	22.3	2.37	28.8	1.18	4.06	21	0.175	28.8	1.18	4.06	21	0.175	28.6	0.000335	0.837	22.6	0.717	30.9	0.0295	1.72	22.3	0.0938	30.9	0.0295	1.72	22.3	0.0939	30.8	0.000335	0.837	22.6	0.717	30.9	0.0295	1.72	22.3	0.0938	30.9	0.0295	1.72	22.3	0.0939	30.8
76800	0.00717	1.66	22.3	2.34	28.8	1.16	4	21	0.172	28.8	1.16	4	21	0.172	28.7	0.00032	0.819	22.6	0.702	30.9	0.0282	1.68	22.3	0.0918	30.9	0.0282	1.68	22.3	0.0919	30.9	0.00032	0.819	22.6	0.702	30.9	0.0282	1.68	22.3	0.0918	30.9	0.0282	1.68	22.3	0.0919	30.9
77000	0.007	1.63	22.3	2.31	28.9	1.13	3.95	21	0.17	28.9	1.13	3.95	21	0.17	28.7	0.000306	0.801	22.6	0.688	31	0.0269	1.64	22.3	0.0899	31	0.0269	1.64	22.3	0.0899	30.9	0.000306	0.801	22.6	0.688	31	0.0269	1.64	22.3	0.0899	31	0.0269	1.64	22.3	0.0899	30.9
77100	0.00683	1.61	22.3	2.27	28.9	1.1	3.89	21.1	0.167	28.9	1.1	3.89	21.1	0.167	28.8	0.000292	0.783	22.6	0.673	31	0.0257	1.6	22.4	0.088	31	0.0257	1.6	22.4	0.088	30.9	0.000292	0.783	22.6	0.673	31	0.0257	1.6	22.4	0.088	31	0.0257	1.6	22.4	0.088	30.9
77300	0.00667	1.58	22.3	2.24	29	1.08	3.84	21.1	0.165	29	1.08	3.84	21.1	0.165	28.8	0.000279	0.766	22.6	0.659	31	0.0246	1.56	22.4	0.0861	31	0.0246	1.56	22.4	0.0862	31	0.000279	0.766	22.6	0.659	31	0.0246	1.56	22.4	0.0861	31	0.0246	1.56	22.4	0.0862	31
77500	0.00652	1.56	22.3	2.21	29	1.05	3.78	21.1	0.162	29	1.05	3.78	21.1	0.162	28.9	0.000267	0.749	22.6	0.645	31.1	0.0235	1.53	22.4	0.0843	31.1	0.0235	1.53	22.4	0.0844	31	0.000267	0.749	22.6	0.645	31.1	0.0235	1.53	22.4	0.0843	31.1	0.0235	1.53	22.4	0.0844	31
77700	0.00636	1.53	22.3	2.18	29.1	1.03	3.73	21.1	0.16	29.1	1.03	3.73	21.1	0.16	28.9	0.000255	0.733	22.6	0.632	31.1	0.0224	1.49	22.4	0.0825	31.1	0.0224	1.49	22.4	0.0826	31	0.000255	0.733	22.6	0.632	31.1	0.0224	1.49	22.4	0.0825	31.1	0.0224	1.49	22.4	0.0826	31
77800	0.00621	1.51	22.3	2.15	29.1	1	3.68	21.2	0.158	29.1	1	3.68	21.2	0.158	29	0.000243	0.717	22.6	0.619	31.1	0.0214	1.46	22.4	0.0808	31.1	0.0214	1.46	22.4	0.0808	31	0.000243	0.717	22.6	0.619	31.1	0.0214	1.46	22.4	0.0808	31.1	0.0214	1.46	22.4	0.0808	31
78000	0.00606	1.48	22.4	2.11	29.2	0.981	3.63	21.2	0.155	29.2	0.981	3.63	21.2	0.155	29	0.000232	0.702	22.6	0.606	31.1	0.0204	1.42	22.4	0.0791	31.1	0.0205	1.42	22.4	0.0791	31.1	0.000232	0.702	22.6	0.606	31.1	0.0204	1.42	22.4	0.0791	31.1	0.0205	1.42	22.4	0.0791	31.1
78200	0.00592	1.46	22.4	2.08	29.2	0.958	3.58	21.2	0.153	29.2	0.958	3.58	21.2	0.153	29.1	0.000222	0.687	22.6	0.594	31.2	0.0195	1.39	22.4	0.0774	31.2	0.0195	1.39	22.4	0.0775	31.1	0.000222	0.687	22.6	0.594	31.2	0.0195	1.39	22.4	0.0774	31.2	0.0195	1.39	22.4	0.0775	31.1
78400	0.00578	1.44	22.4	2.05	29.3	0.935	3.53	21.2	0.151	29.3	0.935	3.53	21.2	0.151	29.1	0.000212	0.672	22.6	0.582	31.2	0.0186	1.36	22.4	0.0758	31.2	0.0186	1.36	22.4	0.0759	31.1	0.000212	0.672	22.6	0.582	31.2	0.0186	1.36	22.4	0.0758	31.2	0.0186	1.36	22.4	0.0759	31.1
78500	0.00564	1.41	22.4	2.02	29.3	0.913	3.48	21.3	0.149	29.3	0.913	3.48	21.3	0.149	29.2	0.000202	0.658	22.6	0.57	31.2	0.0178	1.32	22.4	0.0743	31.2	0.0178	1.32	22.4	0.0743	31.1	0.000202	0.658	22.6	0.57	31.2	0.0178	1.32	22.4	0.0743	31.2	0.0178	1.32	22.4	0.0743	31.1
78700	0.00551	1.39	22.4	1.99	29.4	0.891	3.43	21.3	0.146	29.4	0.891	3.43	21.3	0.146	29.2	0.000193	0.644	22.6	0.558	31.2	0.017	1.29	22.5	0.0727	31.2	0.017	1.29	22.5	0.0727	31.2	0.000193	0.644	22.6	0.558	31.2	0.017	1.29	22.5	0.0727	31.2	0.017	1.29	22.5	0.0727	31.2
78900	0.00537	1.37	22.4	1.97	29.4	0.87	3.38	21.3	0.144	29.4	0.87	3.38	21.3	0.144	29.3	0.000184	0.63	22.6	0.547	31.2	0.0162	1.26	22.5	0.0712	31.2	0.0162	1.26	22.5	0.0712	31.2	0.000184	0.63	22.6	0.547	31.2	0.0162	1.26	22.5	0.0712	31.2	0.0162	1.26	22.5	0.0712	31.2
79000	0.00525	1.35	22.4	1.94	29.4	0.85	3.33	21.4	0.142	29.4	0.85	3.33	21.4	0.142	29.3	0.000176	0.617	22.6	0.535	31.3	0.0155	1.23	22.5	0.0697	31.3	0.0155	1.23	22.5	0.0698	31.2	0.000176	0.617	22.6	0.535	31.3	0.0155	1.23	22.5	0.0697	31.3	0.0155	1.23	22.5	0.0698	31.2
79200	0.00512	1.33	22.4	1.91	29.5	0.829	3.28	21.4	0.14	29.5	0.829	3.28	21.4	0.14	29.4	0.000168	0.604	22.6	0.525	31.3	0.0148	1.2	22.5	0.0683	31.3	0.0148	1.2	22.5	0.0683	31.2	0.000168	0.604	22.6	0.525	31.3	0.0148	1.2	22.5	0.0683	31.3	0.0148	1.2	22.5	0.0683	31.2
79400	0.005	1.3	22.4	1.88	29.5	0.81	3.24	21.4	0.138	29.5	0.81	3.24	21.4	0.138	29.4	0.00016	0.591	22.6	0.514	31.3	0.0141	1.18	22.5	0.0669	31.3	0.0141	1.18	22.5	0.0669	31.3	0.00016	0.591	22.6	0.514	31.3	0.0141	1.18	22.5	0.0669	31.3	0.0141	1.18	22.5	0.0669	31.3
79600	0.00488	1.28	22.4	1.85	29.6	0.79	3.19	21.4	0.136	29.6	0.79	3.19	21.4	0.136	29.5	0.000153	0.579	22.6	0.504	31.3	0.0134	1.15	22.5	0.0655	31.3	0.0134	1.15	22.5	0.0656	31.3	0.000153	0.579	22.6	0.504	31.3	0.0134	1.15	22.5	0.0655	31.3	0.0134	1.15	22.5	0.0656	31.3
79700	0.00476	1.26	22.4	1.83	29.6	0.771	3.14	21.4	0.134	29.6	0.771	3.14	21.4	0.134	29.5	0.000146	0.567	22.6	0.494	31.4	0.0128	1.12	22.5	0.0642	31.4	0.0128	1.12	22.5	0.0642	31.3	0.000146	0.567	22.6	0.494	31.4	0.0128	1.12	22.5	0.0642	31.4	0.0128	1.12	22.5	0.0642	31.3
79900	0.00464	1.24	22.4	1.8	29.7	0.753	3.1	21.5	0.132	29.7	0.753	3.1	21.5	0.132	29.5	0.000139	0.555	22.6	0.484	31.4	0.0122	1.1	22.5	0.0629	31.4	0.0122	1.1	22.5	0.0629	31.3	0.000139	0.555	22.6	0.484	31.4	0.0122	1.1	22.5	0.0629	31.4	0.0122	1.1	22.5	0.0629	31.3
80100	0.00453	1.22	22.4	1.77	29.7	0.735	3.05	21.5	0.13	29.7	0.735	3.05	21.5	0.13	29.6	0.000132	0.544	22.6	0.474	31.4	0.0117	1.07	22.5	0.0616	31.4	0.0117	1.07	22.5	0.0616	31.3	0.000132	0.544	22.6	0.474	31.4	0.0117	1.07	22.5	0.0616	31.4	0.0117	1.07	22.5	0.0616	31.3
80300	0.00442	1.2	22.4	1.75	29.7	0.717	3.01	21.5	0.128	29.7	0.717	3.01	21.5	0.128	29.6	0.000126	0.533	22.6	0.465	31.4	0.0111	1.05	22.5	0.0604	31.4	0.0111	1.05	22.5	0.0604	31.4	0.000126	0.533	22.6	0.465	31.4	0.0111	1.05	22.5	0.0604	31.4	0.0111	1.05	22.5	0.0604	31.4
80400	0.00431	1.19	22.4	1.72	29.8	0.7	2.96	21.5	0.126	29.8	0.7	2.96	21.5	0.126	29.7	0.00012	0.522	22.6	0.456	31.4	0.0106	1.02	22.5	0.0592	31.4	0.0106	1.02	22.5	0.0592	31.4	0.00012	0.522	22.6	0.456	31.4	0.0106	1.02	22.5	0.0592	31.4	0.0106	1.02	22.5	0.0592	31.4
80600	0.00421	1.17	22.4	1.7	29.8	0.683	2.92	21.6	0.124	29.8	0.683	2.92	21.6	0.124	29.7	0.000115	0.511	22.6	0.447	31.5	0.0101	0.998	22.5	0.058	31.5	0.0101	0.998	22.5	0.058	31.4	0.000115	0.511	22.6	0.447	31.5	0.0101	0.998	22.5	0.058	31.5	0.0101	0.998	22.5	0.058	31.4
80800	0.0041	1.15	22.4	1.67	29.9	0.666	2.88	21.6	0.122	29.9	0.666	2.88	21.6	0.122	29.8	0.00011	0.501	22.6	0.438	31.5	0.00965	0.974	22.5	0.0568	31.5	0.00965	0.974	22.5	0.0569	31.4	0.00011	0.501	22.6	0.438	31.5	0.00965	0.974	22.5	0.0568	31.5	0.00965	0.974	22.5	0.0569	31.4
81000	0.004	1.13	22.4	1.65	29.9	0.65	2.83	21.6	0.121	29.9	0.65	2.83	21.6	0.121	29.8	0.000104	0.491	22.6	0.43	31.5	0.0092	0.952	22.5	0.0557	31.5	0.0092	0.952	22.5	0.0557	31.4	0.000104	0.491	22.6	0.43	31.5	0.0092	0.952	22.5	0.0557	31.5	0.0092	0.952	22.5	0.0557	31.4
81100	0.00391	1.11	22.4	1.62	29.9	0.634	2.79	21.6	0.119	29.9	0.634	2.79	21.6	0.119	29.8	9.95e-05	0.481	22.6	0.421	31.5	0.00877	0.93	22.5	0.0546	31.5	0.00877	0.93	22.5	0.0546	31.5	9.95e-05	0.481	22.6	0.421	31.5	0.00877	0.93	22.5	0.0546	31.5	0.00877	0.93	22.5	0.0546	31.5
81300	0.00381	1.09	22.4	1.6	30	0.619	2.75	21.6	0.117	30	0.619	2.75	21.6	0.117	29.9	9.49e-05	0.472	22.6	0.413	31.5	0.00836	0.909	22.5	0.0535	31.5	0.00836	0.909	22.5	0.0536	31.5	9.49e-05	0.472	22.6	0.413	31.5	0.00836	0.909	22.5	0.0535	31.5	0.00836	0.909	22.5	0.0536	31.5
81500	0.00372	1.08	22.4	1.57	30	0.604	2.71	21.7	0.115	30	0.604	2.71	21.7	0.115	29.9	9.05e-05	0.463	22.6	0.405	31.5	0.00797	0.888	22.6	0.0525	31.5	0.00797	0.888	22.6	0.0525	31.5	9.05e-05	0.463	22.6	0.405	31.5	0.00797	0.888	22.6	0.0525	31.5	0.00797	0.888	22.6	0.0525	31.5
81600	0.00363	1.06	22.4	1.55	30	0.589	2.67	21.7	0.114	30	0.589	2.67	21.7	0.114	29.9	8.62e-05	0.454	22.6	0.398	31.6	0.0076	0.867	22.6	0.0515	31.6	0.0076	0.867	22.6	0.0515	31.5	8.62e-05	0.454	22.6	0.398	31.6	0.0076	0.867	22.6	0.0515	31.6	0.0076	0.867	22.6	0.0515	31.5
81800	0.00354	1.04	22.4	1.53	30.1	0.575	2.63	21.7	0.112	30.1	0.575	2.63	21.7	0.112	30	8.22e-05	0.445	22.6	0.39	31.6	0.00724	0.847	22.6	0.0505	31.6	0.00724	0.847	22.6	0.0505	31.5	8.22e-05	0.445	22.6	0.39	31.6	0.00724	0.847	22.6	0.0505	31.6	0.00724	0.847	22.6	0.0505	31.5
82000	0.00345	1.03	22.4	1.51	30.1	0.56	2.59	21.7	0.11	30.1	0.56	2.59	21.7	0.11	30	7.83e-05	0.436	22.6	0.383	31.6	0.0069	0.828	22.6	0.0495	31.6	0.0069	0.828	22.6	0.0495	31.6	7.83e-05	0.436	22.6	0.383	31.6	0.0069	0.828	22.6	0.0495	31.6	0.0069	0.828	22.6	0.0495	31.6
82200	0.00336	1.01	22.4	1.48	30.1	0.547	2.55	21.7	0.109	30.1	0.547	2.55	21.7	0.109	30.1	7.46e-05	0.428	22.6	0.376	31.6	0.00657	0.809	22.6	0.0486	31.6	0.00658	0.809	22.6	0.0486	31.6	7.46e-05	0.428	22.6	0.376	31.6	0.00657	0.809	22.6	0.0486	31.6	0.00658	0.809	22.6	0.0486	31.6
82300	0.00328	0.995	22.4	1.46	30.2	0.533	2.51	21.8	0.107	30.2	0.533	2.51	21.8	0.107	30.1	7.11e-05	0.42	22.6	0.369	31.6	0.00626	0.791	22.6	0.0477	31.6	0.00627	0.791	22.6	0.0477	31.6	7.11e-05	0.42	22.6	0.369	31.6	0.00626	0.791	22.6	0.0477	31.6	0.00627	0.791	22.6	0.0477	31.6
82500	0.0032	0.98	22.4	1.44	30.2	0.52	2.48	21.8	0.105	30.2	0.52	2.48	21.8	0.105	30.1	6.77e-05	0.412	22.6	0.362	31.6	0.00597	0.773	22.6	0.0468	31.6	0.00597	0.773	22.6	0.0468	31.6	6.77e-05	0.412	22.6	0.362	31.6	0.00597	0.773	22.6	0.0468	31.6	0.00597	0.773	22.6	0.0468	31.6
82700	0.00312	0.964	22.5	1.42	30.2	0.507	2.44	21.8	0.104	30.2	0.507	2.44	21.8	0.104	30.2	6.45e-05	0.404	22.6	0.355	31.7	0.00569	0.756	22.6	0.0459	31.7	0.00569	0.756	22.6	0.0459	31.6	6.45e-05	0.404	22.6	0.355	31.7	0.00569	0.756	22.6	0.0459	31.7	0.00569	0.756	22.6	0.0459	31.6
82900	0.00304	0.949	22.5	1.4	30.3	0.495	2.4	21.8	0.102	30.3	0.495	2.4	21.8	0.102	30.2	6.15e-05	0.397	22.6	0.349	31.7	0.00542	0.739	22.6	0.045	31.7	0.00542	0.739	22.6	0.0451	31.6	6.15e-05	0.397	22.6	0.349	31.7	0.00542	0.739	22.6	0.045	31.7	0.00542	0.739	22.6	0.0451	31.6
83000	0.00296	0.934	22.5	1.38	30.3	0.482	2.36	21.8	0.101	30.3	0.482	2.36	21.8	0.101	30.2	5.86e-05	0.39	22.6	0.343	31.7	0.00516	0.722	22.6	0.0442	31.7	0.00516	0.722	22.6	0.0442	31.7	5.86e-05	0.39	22.6	0.343	31.7	0.00516	0.722	22.6	0.0442	31.7	0.00516	0.722	22.6	0.0442	31.7
83200	0.00289	0.92	22.5	1.36	30.3	0.47	2.33	21.8	0.0992	30.3	0.47	2.33	21.8	0.0992	30.3	5.58e-05	0.382	22.6	0.337	31.7	0.00492	0.706	22.6	0.0434	31.7	0.00492	0.706	22.6	0.0434	31.7	5.58e-05	0.382	22.6	0.337	31.7	0.00492	0.706	22.6	0.0434	31.7	0.00492	0.706	22.6	0.0434	31.7
83400	0.00282	0.905	22.5	1.34	30.4	0.459	2.29	21.9	0.0977	30.4	0.459	2.29	21.9	0.0978	30.3	5.31e-05	0.376	22.6	0.331	31.7	0.00468	0.69	22.6	0.0426	31.7	0.00468	0.69	22.6	0.0426	31.7	5.31e-05	0.376	22.6	0.331	31.7	0.00468	0.69	22.6	0.0426	31.7	0.00468	0.69	22.6	0.0426	31.7
83500	0.00275	0.891	22.5	1.32	30.4	0.447	2.26	21.9	0.0963	30.4	0.447	2.26	21.9	0.0963	30.3	5.06e-05	0.369	22.6	0.325	31.7	0.00446	0.675	22.6	0.0419	31.7	0.00446	0.675	22.6	0.0419	31.7	5.06e-05	0.369	22.6	0.325	31.7	0.00446	0.675	22.6	0.0419	31.7	0.00446	0.675	22.6	0.0419	31.7
83700	0.00268	0.877	22.5	1.3	30.4	0.436	2.22	21.9	0.0948	30.4	0.436	2.22	21.9	0.0949	30.4	4.82e-05	0.362	22.6	0.319	31.7	0.00425	0.66	22.6	0.0411	31.7	0.00425	0.66	22.6	0.0411	31.7	4.82e-05	0.362	22.6	0.319	31.7	0.00425	0.66	22.6	0.0411	31.7	0.00425	0.66	22.6	0.0411	31.7
83900	0.00261	0.864	22.5	1.28	30.5	0.425	2.19	21.9	0.0934	30.5	0.425	2.19	21.9	0.0935	30.4	4.59e-05	0.356	22.6	0.314	31.8	0.00404	0.645	22.6	0.0404	31.8	0.00404	0.645	22.6	0.0404	31.7	4.59e-05	0.356	22.6	0.314	31.8	0.00404	0.645	22.6	0.0404	31.8	0.00404	0.645	22.6	0.0404	31.7
84100	0.00255	0.85	22.5	1.26	30.5	0.414	2.16	21.9	0.092	30.5	0.414	2.16	21.9	0.0921	30.4	4.37e-05	0.35	22.6	0.308	31.8	0.00385	0.631	22.6	0.0397	31.8	0.00385	0.631	22.6	0.0397	31.7	4.37e-05	0.35	22.6	0.308	31.8	0.00385	0.631	22.6	0.0397	31.8	0.00385	0.631	22.6	0.0397	31.7
84200	0.00248	0.837	22.5	1.24	30.5	0.404	2.12	21.9	0.0907	30.5	0.404	2.12	21.9	0.0907	30.5	4.16e-05	0.344	22.6	0.303	31.8	0.00367	0.617	22.6	0.039	31.8	0.00367	0.617	22.6	0.039	31.8	4.16e-05	0.344	22.6	0.303	31.8	0.00367	0.617	22.6	0.039	31.8	0.00367	0.617	22.6	0.039	31.8
84400	0.00242	0.824	22.5	1.22	30.6	0.394	2.09	21.9	0.0893	30.6	0.394	2.09	21.9	0.0894	30.5	3.96e-05	0.338	22.6	0.298	31.8	0.00349	0.604	22.6	0.0383	31.8	0.00349	0.604	22.6	0.0383	31.8	3.96e-05	0.338	22.6	0.298	31.8	0.00349	0.604	22.6	0.0383	31.8	0.00349	0.604	22.6	0.0383	31.8
84600	0.00236	0.812	22.5	1.21	30.6	0.384	2.06	22	0.088	30.6	0.384	2.06	22	0.088	30.5	3.77e-05	0.332	22.6	0.293	31.8	0.00332	0.591	22.6	0.0377	31.8	0.00332	0.591	22.6	0.0377	31.8	3.77e-05	0.332	22.6	0.293	31.8	0.00332	0.591	22.6	0.0377	31.8	0.00332	0.591	22.6	0.0377	31.8
84800	0.0023	0.799	22.5	1.19	30.6	0.374	2.03	22	0.0867	30.6	0.374	2.03	22	0.0867	30.5	3.59e-05	0.327	22.6	0.288	31.8	0.00316	0.578	22.6	0.037	31.8	0.00316	0.578	22.6	0.037	31.8	3.59e-05	0.327	22.6	0.288	31.8	0.00316	0.578	22.6	0.037	31.8	0.00316	0.578	22.6	0.037	31.8
84900	0.00224	0.787	22.5	1.17	30.6	0.365	1.99	22	0.0854	30.6	0.365	1.99	22	0.0854	30.6	3.42e-05	0.321	22.6	0.284	31.8	0.00301	0.566	22.6	0.0364	31.8	0.00301	0.566	22.6	0.0364	31.8	3.42e-05	0.321	22.6	0.284	31.8	0.00301	0.566	22.6	0.0364	31.8	0.00301	0.566	22.6	0.0364	31.8
85100	0.00218	0.775	22.5	1.15	30.7	0.356	1.96	22	0.0841	30.7	0.356	1.96	22	0.0842	30.6	3.25e-05	0.316	22.6	0.279	31.8	0.00286	0.554	22.6	0.0358	31.8	0.00286	0.554	22.6	0.0358	31.8	3.25e-05	0.316	22.6	0.279	31.8	0.00286	0.554	22.6	0.0358	31.8	0.00286	0.554	22.6	0.0358	31.8
85300	0.00213	0.763	22.5	1.14	30.7	0.347	1.93	22	0.0829	30.7	0.347	1.93	22	0.0829	30.6	3.09e-05	0.311	22.6	0.275	31.9	0.00273	0.542	22.6	0.0352	31.9	0.00273	0.542	22.6	0.0352	31.8	3.09e-05	0.311	22.6	0.275	31.9	0.00273	0.542	22.6	0.0352	31.9	0.00273	0.542	22.6	0.0352	31.8
85400	0.00207	0.751	22.5	1.12	30.7	0.338	1.9	22	0.0817	30.7	0.338	1.9	22	0.0817	30.7	2.94e-05	0.306	22.6	0.27	31.9	0.00259	0.531	22.6	0.0346	31.9	0.00259	0.531	22.6	0.0347	31.8	2.94e-05	0.306	22.6	0.27	31.9	0.00259	0.531	22.6	0.0346	31.9	0.00259	0.531	22.6	0.0347	31.8
85600	0.00202	0.74	22.5	1.1	30.8	0.329	1.87	22	0.0805	30.8	0.329	1.87	22	0.0805	30.7	2.8e-05	0.301	22.6	0.266	31.9	0.00247	0.52	22.6	0.0341	31.9	0.00247	0.52	22.6	0.0341	31.9	2.8e-05	0.301	22.6	0.266	31.9	0.00247	0.52	22.6	0.0341	31.9	0.00247	0.52	22.6	0.0341	31.9
85800	0.00197	0.728	22.5	1.09	30.8	0.321	1.84	22	0.0793	30.8	0.321	1.84	22	0.0793	30.7	2.67e-05	0.296	22.6	0.262	31.9	0.00235	0.509	22.6	0.0335	31.9	0.00235	0.509	22.6	0.0336	31.9	2.67e-05	0.296	22.6	0.262	31.9	0.00235	0.509	22.6	0.0335	31.9	0.00235	0.509	22.6	0.0336	31.9
86000	0.00192	0.717	22.5	1.07	30.8	0.313	1.82	22	0.0781	30.8	0.313	1.82	22	0.0782	30.7	2.54e-05	0.292	22.6	0.258	31.9	0.00224	0.498	22.6	0.033	31.9	0.00224	0.498	22.6	0.033	31.9	2.54e-05	0.292	22.6	0.258	31.9	0.00224	0.498	22.6	0.033	31.9	0.00224	0.498	22.6	0.033	31.9
86100	0.00187	0.707	22.5	1.06	30.8	0.305	1.79	22.1	0.077	30.8	0.305	1.79	22.1	0.077	30.8	2.41e-05	0.287	22.6	0.254	31.9	0.00213	0.488	22.6	0.0325	31.9	0.00213	0.488	22.6	0.0325	31.9	2.41e-05	0.287	22.6	0.254	31.9	0.00213	0.488	22.6	0.0325	31.9	0.00213	0.488	22.6	0.0325	31.9
86300	0.00182	0.696	22.5	1.04	30.9	0.297	1.76	22.1	0.0759	30.9	0.297	1.76	22.1	0.0759	30.8	2.3e-05	0.283	22.6	0.251	31.9	0.00202	0.478	22.6	0.032	31.9	0.00202	0.478	22.6	0.032	31.9	2.3e-05	0.283	22.6	0.251	31.9	0.00202	0.478	22.6	0.032	31.9	0.00202	0.478	22.6	0.032	31.9
86500	0.00177	0.685	22.5	1.03	30.9	0.289	1.73	22.1	0.0748	30.9	0.289	1.73	22.1	0.0748	30.8	2.18e-05	0.279	22.6	0.247	31.9	0.00192	0.468	22.6	0.0315	31.9	0.00192	0.468	22.6	0.0315	31.9	2.18e-05	0.279	22.6	0.247	31.9	0.00192	0.468	22.6	0.0315	31.9	0.00192	0.468	22.6	0.0315	31.9
86700	0.00173	0.675	22.5	1.01	30.9	0.282	1.7	22.1	0.0737	30.9	0.282	1.7	22.1	0.0737	30.8	2.08e-05	0.275	22.6	0.243	32	0.00183	0.459	22.6	0.031	32	0.00183	0.459	22.6	0.0311	31.9	2.08e-05	0.275	22.6	0.243	32	0.00183	0.459	22.6	0.031	32	0.00183	0.459	22.6	0.0311	31.9
86800	0.00168	0.665	22.5	0.997	30.9	0.275	1.68	22.1	0.0726	30.9	0.275	1.68	22.1	0.0726	30.9	1.98e-05	0.271	22.5	0.24	32	0.00174	0.45	22.6	0.0306	32	0.00174	0.45	22.6	0.0306	31.9	1.98e-05	0.271	22.5	0.24	32	0.00174	0.45	22.6	0.0306	32	0.00174	0.45	22.6	0.0306	31.9
87000	0.00164	0.655	22.5	0.982	31	0.268	1.65	22.1	0.0715	31	0.268	1.65	22.1	0.0716	30.9	1.88e-05	0.267	22.5	0.236	32	0.00166	0.441	22.6	0.0301	32	0.00166	0.441	22.6	0.0301	31.9	1.88e-05	0.267	22.5	0.236	32	0.00166	0.441	22.6	0.0301	32	0.00166	0.441	22.6	0.0301	31.9
87200	0.0016	0.645	22.5	0.968	31	0.261	1.63	22.1	0.0705	31	0.261	1.63	22.1	0.0705	30.9	1.79e-05	0.263	22.5	0.233	32	0.00158	0.432	22.6	0.0297	32	0.00158	0.432	22.6	0.0297	32	1.79e-05	0.263	22.5	0.233	32	0.00158	0.432	22.6	0.0297	32	0.00158	0.432	22.6	0.0297	32
87400	0.00156	0.636	22.5	0.954	31	0.254	1.6	22.1	0.0695	31	0.254	1.6	22.1	0.0695	30.9	1.7e-05	0.26	22.5	0.23	32	0.0015	0.424	22.6	0.0293	32	0.0015	0.424	22.6	0.0293	32	1.7e-05	0.26	22.5	0.23	32	0.0015	0.424	22.6	0.0293	32	0.0015	0.424	22.6	0.0293	32
87500	0.00152	0.626	22.5	0.941	31	0.247	1.57	22.1	0.0685	31	0.247	1.57	22.1	0.0685	31	1.62e-05	0.256	22.5	0.227	32	0.00142	0.415	22.6	0.0289	32	0.00142	0.415	22.6	0.0289	32	1.62e-05	0.256	22.5	0.227	32	0.00142	0.415	22.6	0.0289	32	0.00142	0.415	22.6	0.0289	32
87700	0.00148	0.617	22.5	0.927	31.1	0.241	1.55	22.1	0.0675	31.1	0.241	1.55	22.1	0.0675	31	1.54e-05	0.253	22.5	0.224	32	0.00135	0.407	22.6	0.0285	32	0.00135	0.407	22.6	0.0285	32	1.54e-05	0.253	22.5	0.224	32	0.00135	0.407	22.6	0.0285	32	0.00135	0.407	22.6	0.0285	32
87900	0.00144	0.608	22.5	0.914	31.1	0.235	1.53	22.2	0.0665	31.1	0.235	1.53	22.2	0.0665	31	1.46e-05	0.249	22.5	0.221	32	0.00129	0.4	22.6	0.0281	32	0.00129	0.4	22.6	0.0281	32	1.46e-05	0.249	22.5	0.221	32	0.00129	0.4	22.6	0.0281	32	0.00129	0.4	22.6	0.0281	32
88000	0.0014	0.599	22.5	0.901	31.1	0.229	1.5	22.2	0.0656	31.1	0.229	1.5	22.2	0.0656	31	1.39e-05	0.246	22.5	0.218	32	0.00122	0.392	22.6	0.0277	32	0.00122	0.392	22.6	0.0277	32	1.39e-05	0.246	22.5	0.218	32	0.00122	0.392	22.6	0.0277	32	0.00122	0.392	22.6	0.0277	32
88200	0.00136	0.59	22.5	0.889	31.1	0.223	1.48	22.2	0.0646	31.1	0.223	1.48	22.2	0.0646	31.1	1.32e-05	0.243	22.5	0.215	32	0.00116	0.385	22.6	0.0273	32	0.00116	0.385	22.6	0.0273	32	1.32e-05	0.243	22.5	0.215	32	0.00116	0.385	22.6	0.0273	32	0.00116	0.385	22.6	0.0273	32
88400	0.00133	0.582	22.4	0.876	31.1	0.217	1.45	22.2	0.0637	31.1	0.217	1.45	22.2	0.0637	31.1	1.26e-05	0.24	22.5	0.212	32.1	0.00111	0.377	22.6	0.027	32.1	0.00111	0.377	22.6	0.027	32	1.26e-05	0.24	22.5	0.212	32.1	0.00111	0.377	22.6	0.027	32.1	0.00111	0.377	22.6	0.027	32
88600	0.00129	0.573	22.4	0.864	31.2	0.211	1.43	22.2	0.0628	31.2	0.211	1.43	22.2	0.0628	31.1	1.19e-05	0.237	22.5	0.21	32.1	0.00105	0.37	22.6	0.0266	32.1	0.00105	0.37	22.6	0.0266	32	1.19e-05	0.237	22.5	0.21	32.1	0.00105	0.37	22.6	0.0266	32.1	0.00105	0.37	22.6	0.0266	32
88700	0.00126	0.565	22.4	0.852	31.2	0.206	1.41	22.2	0.0619	31.2	0.206	1.41	22.2	0.0619	31.1	1.13e-05	0.234	22.5	0.207	32.1	0.001	0.364	22.6	0.0263	32.1	0.001	0.364	22.6	0.0263	32.1	1.13e-05	0.234	22.5	0.207	32.1	0.001	0.364	22.6	0.0263	32.1	0.001	0.364	22.6	0.0263	32.1
88900	0.00123	0.557	22.4	0.84	31.2	0.2	1.39	22.2	0.061	31.2	0.2	1.39	22.2	0.061	31.2	1.08e-05	0.231	22.5	0.205	32.1	0.00095	0.357	22.6	0.0259	32.1	0.000951	0.357	22.6	0.026	32.1	1.08e-05	0.231	22.5	0.205	32.1	0.00095	0.357	22.6	0.0259	32.1	0.000951	0.357	22.6	0.026	32.1
89100	0.0012	0.549	22.4	0.828	31.2	0.195	1.36	22.2	0.0602	31.2	0.195	1.36	22.2	0.0602	31.2	1.03e-05	0.228	22.5	0.202	32.1	0.000903	0.351	22.6	0.0256	32.1	0.000903	0.351	22.6	0.0256	32.1	1.03e-05	0.228	22.5	0.202	32.1	0.000903	0.351	22.6	0.0256	32.1	0.000903	0.351	22.6	0.0256	32.1
89300	0.00116	0.541	22.4	0.817	31.2	0.19	1.34	22.2	0.0593	31.2	0.19	1.34	22.2	0.0593	31.2	9.74e-06	0.225	22.5	0.2	32.1	0.000859	0.345	22.5	0.0253	32.1	0.000859	0.345	22.5	0.0253	32.1	9.74e-06	0.225	22.5	0.2	32.1	0.000859	0.345	22.5	0.0253	32.1	0.000859	0.345	22.5	0.0253	32.1
89400	0.00113	0.533	22.4	0.805	31.3	0.185	1.32	22.2	0.0585	31.3	0.185	1.32	22.2	0.0585	31.2	9.26e-06	0.223	22.5	0.198	32.1	0.000816	0.338	22.5	0.025	32.1	0.000816	0.338	22.5	0.025	32.1	9.26e-06	0.223	22.5	0.198	32.1	0.000816	0.338	22.5	0.025	32.1	0.000816	0.338	22.5	0.025	32.1
89600	0.0011	0.525	22.4	0.794	31.3	0.18	1.3	22.2	0.0577	31.3	0.18	1.3	22.2	0.0577	31.2	8.8e-06	0.22	22.5	0.195	32.1	0.000775	0.333	22.5	0.0247	32.1	0.000775	0.333	22.5	0.0247	32.1	8.8e-06	0.22	22.5	0.195	32.1	0.000775	0.333	22.5	0.0247	32.1	0.000775	0.333	22.5	0.0247	32.1
89800	0.00107	0.518	22.4	0.783	31.3	0.175	1.28	22.2	0.0569	31.3	0.175	1.28	22.2	0.0569	31.3	8.36e-06	0.218	22.5	0.193	32.1	0.000737	0.327	22.5	0.0244	32.1	0.000737	0.327	22.5	0.0244	32.1	8.36e-06	0.218	22.5	0.193	32.1	0.000737	0.327	22.5	0.0244	32.1	0.000737	0.327	22.5	0.0244	32.1
89900	0.00105	0.511	22.4	0.773	31.3	0.171	1.26	22.2	0.0561	31.3	0.171	1.26	22.2	0.0561	31.3	7.94e-06	0.215	22.5	0.191	32.1	0.0007	0.321	22.5	0.0241	32.1	0.0007	0.321	22.5	0.0242	32.1	7.94e-06	0.215	22.5	0.191	32.1	0.0007	0.321	22.5	0.0241	32.1	0.0007	0.321	22.5	0.0242	32.1
90100	0.00102	0.503	22.4	0.762	31.3	0.166	1.24	22.2	0.0553	31.3	0.166	1.24	22.2	0.0553	31.3	7.55e-06	0.213	22.5	0.189	32.1	0.000665	0.316	22.5	0.0239	32.1	0.000665	0.316	22.5	0.0239	32.1	7.55e-06	0.213	22.5	0.189	32.1	0.000665	0.316	22.5	0.0239	32.1	0.000665	0.316	22.5	0.0239	32.1
90300	0.000991	0.496	22.4	0.752	31.4	0.162	1.22	22.2	0.0545	31.4	0.162	1.22	22.2	0.0545	31.3	7.17e-06	0.211	22.5	0.187	32.2	0.000632	0.311	22.5	0.0236	32.2	0.000632	0.311	22.5	0.0236	32.1	7.17e-06	0.211	22.5	0.187	32.2	0.000632	0.311	22.5	0.0236	32.2	0.000632	0.311	22.5	0.0236	32.1
90500	0.000965	0.489	22.4	0.742	31.4	0.158	1.2	22.2	0.0538	31.4	0.158	1.2	22.2	0.0538	31.3	6.81e-06	0.209	22.5	0.185	32.2	0.0006	0.306	22.5	0.0234	32.2	0.0006	0.306	22.5	0.0234	32.1	6.81e-06	0.209	22.5	0.185	32.2	0.0006	0.306	22.5	0.0234	32.2	0.0006	0.306	22.5	0.0234	32.1
90600	0.00094	0.483	22.4	0.732	31.4	0.153	1.18	22.3	0.053	31.4	0.153	1.18	22.3	0.0531	31.4	6.47e-06	0.206	22.5	0.183	32.2	0.00057	0.301	22.5	0.0231	32.2	0.00057	0.301	22.5	0.0231	32.2	6.47e-06	0.206	22.5	0.183	32.2	0.00057	0.301	22.5	0.0231	32.2	0.00057	0.301	22.5	0.0231	32.2
90800	0.000915	0.476	22.4	0.722	31.4	0.149	1.16	22.3	0.0523	31.4	0.149	1.16	22.3	0.0523	31.4	6.15e-06	0.204	22.5	0.181	32.2	0.000542	0.296	22.5	0.0229	32.2	0.000542	0.296	22.5	0.0229	32.2	6.15e-06	0.204	22.5	0.181	32.2	0.000542	0.296	22.5	0.0229	32.2	0.000542	0.296	22.5	0.0229	32.2
91000	0.00089	0.469	22.4	0.712	31.4	0.145	1.14	22.3	0.0516	31.4	0.145	1.14	22.3	0.0516	31.4	5.84e-06	0.202	22.4	0.18	32.2	0.000515	0.291	22.5	0.0226	32.2	0.000515	0.291	22.5	0.0226	32.2	5.84e-06	0.202	22.4	0.18	32.2	0.000515	0.291	22.5	0.0226	32.2	0.000515	0.291	22.5	0.0226	32.2
91200	0.000867	0.463	22.4	0.703	31.5	0.142	1.13	22.3	0.0509	31.5	0.142	1.13	22.3	0.0509	31.4	5.55e-06	0.2	22.4	0.178	32.2	0.000489	0.287	22.5	0.0224	32.2	0.000489	0.287	22.5	0.0224	32.2	5.55e-06	0.2	22.4	0.178	32.2	0.000489	0.287	22.5	0.0224	32.2	0.000489	0.287	22.5	0.0224	32.2
91300	0.000844	0.457	22.4	0.693	31.5	0.138	1.11	22.3	0.0502	31.5	0.138	1.11	22.3	0.0502	31.4	5.27e-06	0.198	22.4	0.176	32.2	0.000464	0.282	22.5	0.0222	32.2	0.000464	0.282	22.5	0.0222	32.2	5.27e-06	0.198	22.4	0.176	32.2	0.000464	0.282	22.5	0.0222	32.2	0.000464	0.282	22.5	0.0222	32.2
91500	0.000821	0.45	22.4	0.684	31.5	0.134	1.09	22.3	0.0495	31.5	0.134	1.09	22.3	0.0496	31.5	5e-06	0.197	22.4	0.175	32.2	0.000441	0.278	22.5	0.022	32.2	0.000441	0.278	22.5	0.022	32.2	5e-06	0.197	22.4	0.175	32.2	0.000441	0.278	22.5	0.022	32.2	0.000441	0.278	22.5	0.022	32.2
91700	0.000799	0.444	22.4	0.675	31.5	0.131	1.07	22.3	0.0489	31.5	0.131	1.07	22.3	0.0489	31.5	4.75e-06	0.195	22.4	0.173	32.2	0.000419	0.274	22.5	0.0217	32.2	0.000419	0.274	22.5	0.0218	32.2	4.75e-06	0.195	22.4	0.173	32.2	0.000419	0.274	22.5	0.0217	32.2	0.000419	0.274	22.5	0.0218	32.2
91800	0.000778	0.438	22.4	0.666	31.5	0.127	1.06	22.3	0.0482	31.5	0.127	1.06	22.3	0.0483	31.5	4.51e-06	0.193	22.4	0.171	32.2	0.000398	0.27	22.5	0.0215	32.2	0.000398	0.27	22.5	0.0215	32.2	4.51e-06	0.193	22.4	0.171	32.2	0.000398	0.27	22.5	0.0215	32.2	0.000398	0.27	22.5	0.0215	32.2
92000	0.000757	0.433	22.4	0.658	31.5	0.124	1.04	22.3	0.0476	31.5	0.124	1.04	22.3	0.0476	31.5	4.29e-06	0.191	22.4	0.17	32.2	0.000378	0.266	22.5	0.0213	32.2	0.000378	0.266	22.5	0.0213	32.2	4.29e-06	0.191	22.4	0.17	32.2	0.000378	0.266	22.5	0.0213	32.2	0.000378	0.266	22.5	0.0213	32.2
92200	0.000737	0.427	22.4	0.649	31.6	0.12	1.02	22.3	0.047	31.6	0.12	1.02	22.3	0.047	31.5	4.07e-06	0.19	22.4	0.168	32.2	0.000359	0.262	22.5	0.0212	32.2	0.000359	0.262	22.5	0.0212	32.2	4.07e-06	0.19	22.4	0.168	32.2	0.000359	0.262	22.5	0.0212	32.2	0.000359	0.262	22.5	0.0212	32.2
92400	0.000717	0.421	22.4	0.641	31.6	0.117	1.01	22.3	0.0464	31.6	0.117	1.01	22.3	0.0464	31.5	3.86e-06	0.188	22.4	0.167	32.3	0.00034	0.258	22.5	0.021	32.3	0.000341	0.258	22.5	0.021	32.2	3.86e-06	0.188	22.4	0.167	32.3	0.00034	0.258	22.5	0.021	32.3	0.000341	0.258	22.5	0.021	32.2
92500	0.000698	0.416	22.4	0.632	31.6	0.114	0.992	22.3	0.0457	31.6	0.114	0.992	22.3	0.0458	31.6	3.67e-06	0.187	22.4	0.166	32.3	0.000323	0.254	22.5	0.0208	32.3	0.000323	0.254	22.5	0.0208	32.2	3.67e-06	0.187	22.4	0.166	32.3	0.000323	0.254	22.5	0.0208	32.3	0.000323	0.254	22.5	0.0208	32.2
92700	0.000679	0.41	22.4	0.624	31.6	0.111	0.976	22.3	0.0451	31.6	0.111	0.976	22.3	0.0452	31.6	3.48e-06	0.185	22.4	0.164	32.3	0.000307	0.251	22.5	0.0206	32.3	0.000307	0.251	22.5	0.0206	32.2	3.48e-06	0.185	22.4	0.164	32.3	0.000307	0.251	22.5	0.0206	32.3	0.000307	0.251	22.5	0.0206	32.2
92900	0.000661	0.405	22.4	0.616	31.6	0.108	0.961	22.3	0.0446	31.6	0.108	0.961	22.3	0.0446	31.6	3.31e-06	0.184	22.4	0.163	32.3	0.000291	0.248	22.5	0.0204	32.3	0.000291	0.248	22.5	0.0204	32.3	3.31e-06	0.184	22.4	0.163	32.3	0.000291	0.248	22.5	0.0204	32.3	0.000291	0.248	22.5	0.0204	32.3
93100	0.000643	0.4	22.4	0.609	31.6	0.105	0.946	22.3	0.044	31.6	0.105	0.946	22.3	0.044	31.6	3.14e-06	0.182	22.4	0.162	32.3	0.000277	0.244	22.5	0.0203	32.3	0.000277	0.244	22.5	0.0203	32.3	3.14e-06	0.182	22.4	0.162	32.3	0.000277	0.244	22.5	0.0203	32.3	0.000277	0.244	22.5	0.0203	32.3
93200	0.000626	0.394	22.4	0.601	31.7	0.102	0.931	22.3	0.0434	31.7	0.102	0.931	22.3	0.0434	31.6	2.98e-06	0.181	22.4	0.161	32.3	0.000263	0.241	22.5	0.0201	32.3	0.000263	0.241	22.5	0.0201	32.3	2.98e-06	0.181	22.4	0.161	32.3	0.000263	0.241	22.5	0.0201	32.3	0.000263	0.241	22.5	0.0201	32.3
93400	0.000609	0.389	22.4	0.593	31.7	0.0995	0.916	22.3	0.0429	31.7	0.0995	0.916	22.3	0.0429	31.6	2.83e-06	0.179	22.4	0.159	32.3	0.000249	0.238	22.5	0.0199	32.3	0.000249	0.238	22.5	0.02	32.3	2.83e-06	0.179	22.4	0.159	32.3	0.000249	0.238	22.5	0.0199	32.3	0.000249	0.238	22.5	0.02	32.3
93600	0.000592	0.384	22.4	0.586	31.7	0.0968	0.902	22.3	0.0423	31.7	0.0968	0.902	22.3	0.0423	31.7	2.68e-06	0.178	22.4	0.158	32.3	0.000237	0.235	22.5	0.0198	32.3	0.000237	0.235	22.5	0.0198	32.3	2.68e-06	0.178	22.4	0.158	32.3	0.000237	0.235	22.5	0.0198	32.3	0.000237	0.235	22.5	0.0198	32.3
93800	0.000576	0.379	22.4	0.579	31.7	0.0942	0.888	22.3	0.0418	31.7	0.0942	0.888	22.3	0.0418	31.7	2.55e-06	0.177	22.4	0.157	32.3	0.000225	0.232	22.5	0.0196	32.3	0.000225	0.232	22.5	0.0196	32.3	2.55e-06	0.177	22.4	0.157	32.3	0.000225	0.232	22.5	0.0196	32.3	0.000225	0.232	22.5	0.0196	32.3
93900	0.000561	0.375	22.4	0.572	31.7	0.0917	0.874	22.3	0.0413	31.7	0.0917	0.874	22.3	0.0413	31.7	2.42e-06	0.176	22.4	0.156	32.3	0.000213	0.229	22.4	0.0195	32.3	0.000213	0.229	22.4	0.0195	32.3	2.42e-06	0.176	22.4	0.156	32.3	0.000213	0.229	22.4	0.0195	32.3	0.000213	0.229	22.4	0.0195	32.3
94100	0.000546	0.37	22.4	0.565	31.7	0.0892	0.86	22.3	0.0408	31.7	0.0892	0.86	22.3	0.0408	31.7	2.3e-06	0.174	22.4	0.155	32.3	0.000202	0.226	22.4	0.0194	32.3	0.000202	0.226	22.4	0.0194	32.3	2.3e-06	0.174	22.4	0.155	32.3	0.000202	0.226	22.4	0.0194	32.3	0.000202	0.226	22.4	0.0194	32.3
94300	0.000531	0.365	22.4	0.558	31.7	0.0868	0.847	22.3	0.0403	31.7	0.0868	0.847	22.3	0.0403	31.7	2.18e-06	0.173	22.4	0.154	32.3	0.000192	0.224	22.4	0.0192	32.3	0.000192	0.224	22.4	0.0192	32.3	2.18e-06	0.173	22.4	0.154	32.3	0.000192	0.224	22.4	0.0192	32.3	0.000192	0.224	22.4	0.0192	32.3
94400	0.000516	0.361	22.4	0.551	31.8	0.0844	0.834	22.3	0.0398	31.8	0.0844	0.834	22.3	0.0398	31.7	2.07e-06	0.172	22.4	0.153	32.3	0.000182	0.221	22.4	0.0191	32.3	0.000182	0.221	22.4	0.0191	32.3	2.07e-06	0.172	22.4	0.153	32.3	0.000182	0.221	22.4	0.0191	32.3	0.000182	0.221	22.4	0.0191	32.3
94600	0.000502	0.356	22.4	0.544	31.8	0.0821	0.821	22.3	0.0393	31.8	0.0821	0.821	22.3	0.0393	31.7	1.96e-06	0.171	22.3	0.152	32.3	0.000173	0.218	22.4	0.019	32.3	0.000173	0.218	22.4	0.019	32.3	1.96e-06	0.171	22.3	0.152	32.3	0.000173	0.218	22.4	0.019	32.3	0.000173	0.218	22.4	0.019	32.3
94800	0.000489	0.352	22.4	0.538	31.8	0.0799	0.808	22.3	0.0388	31.8	0.0799	0.808	22.3	0.0388	31.8	1.86e-06	0.17	22.3	0.151	32.4	0.000164	0.216	22.4	0.0188	32.4	0.000164	0.216	22.4	0.0188	32.3	1.86e-06	0.17	22.3	0.151	32.4	0.000164	0.216	22.4	0.0188	32.4	0.000164	0.216	22.4	0.0188	32.3
95000	0.000476	0.348	22.3	0.532	31.8	0.0777	0.796	22.3	0.0383	31.8	0.0777	0.796	22.3	0.0383	31.8	1.77e-06	0.169	22.3	0.15	32.4	0.000156	0.214	22.4	0.0187	32.4	0.000156	0.214	22.4	0.0187	32.3	1.77e-06	0.169	22.3	0.15	32.4	0.000156	0.214	22.4	0.0187	32.4	0.000156	0.214	22.4	0.0187	32.3
95100	0.000463	0.344	22.3	0.525	31.8	0.0756	0.783	22.3	0.0379	31.8	0.0756	0.783	22.3	0.0379	31.8	1.68e-06	0.168	22.3	0.149	32.4	0.000148	0.211	22.4	0.0186	32.4	0.000148	0.211	22.4	0.0186	32.4	1.68e-06	0.168	22.3	0.149	32.4	0.000148	0.211	22.4	0.0186	32.4	0.000148	0.211	22.4	0.0186	32.4
95300	0.00045	0.34	22.3	0.519	31.8	0.0736	0.771	22.3	0.0374	31.8	0.0736	0.771	22.3	0.0374	31.8	1.59e-06	0.167	22.3	0.148	32.4	0.00014	0.209	22.4	0.0185	32.4	0.00014	0.209	22.4	0.0185	32.4	1.59e-06	0.167	22.3	0.148	32.4	0.00014	0.209	22.4	0.0185	32.4	0.00014	0.209	22.4	0.0185	32.4
95500	0.000438	0.336	22.3	0.513	31.8	0.0716	0.759	22.3	0.037	31.8	0.0716	0.759	22.3	0.037	31.8	1.51e-06	0.166	22.3	0.147	32.4	0.000133	0.207	22.4	0.0184	32.4	0.000133	0.207	22.4	0.0184	32.4	1.51e-06	0.166	22.3	0.147	32.4	0.000133	0.207	22.4	0.0184	32.4	0.000133	0.207	22.4	0.0184	32.4
95700	0.000426	0.332	22.3	0.507	31.9	0.0696	0.748	22.3	0.0365	31.9	0.0696	0.748	22.3	0.0365	31.8	1.43e-06	0.165	22.3	0.147	32.4	0.000126	0.205	22.4	0.0183	32.4	0.000126	0.205	22.4	0.0183	32.4	1.43e-06	0.165	22.3	0.147	32.4	0.000126	0.205	22.4	0.0183	32.4	0.000126	0.205	22.4	0.0183	32.4
95800	0.000414	0.328	22.3	0.501	31.9	0.0677	0.736	22.3	0.0361	31.9	0.0677	0.736	22.3	0.0361	31.8	1.36e-06	0.164	22.3	0.146	32.4	0.00012	0.202	22.4	0.0182	32.4	0.00012	0.202	22.4	0.0182	32.4	1.36e-06	0.164	22.3	0.146	32.4	0.00012	0.202	22.4	0.0182	32.4	0.00012	0.202	22.4	0.0182	32.4
96000	0.000403	0.324	22.3	0.496	31.9	0.0659	0.725	22.3	0.0357	31.9	0.0659	0.725	22.3	0.0357	31.9	1.29e-06	0.163	22.3	0.145	32.4	0.000114	0.2	22.4	0.0181	32.4	0.000114	0.2	22.4	0.0181	32.4	1.29e-06	0.163	22.3	0.145	32.4	0.000114	0.2	22.4	0.0181	32.4	0.000114	0.2	22.4	0.0181	32.4
96200	0.000392	0.32	22.3	0.49	31.9	0.0641	0.714	22.3	0.0353	31.9	0.0641	0.714	22.3	0.0353	31.9	1.22e-06	0.162	22.3	0.144	32.4	0.000108	0.199	22.4	0.018	32.4	0.000108	0.199	22.4	0.018	32.4	1.22e-06	0.162	22.3	0.144	32.4	0.000108	0.199	22.4	0.018	32.4	0.000108	0.199	22.4	0.018	32.4
96300	0.000381	0.317	22.3	0.485	31.9	0.0623	0.703	22.3	0.0349	31.9	0.0623	0.703	22.3	0.0349	31.9	1.16e-06	0.162	22.3	0.144	32.4	0.000102	0.197	22.4	0.0179	32.4	0.000102	0.197	22.4	0.0179	32.4	1.16e-06	0.162	22.3	0.144	32.4	0.000102	0.197	22.4	0.0179	32.4	0.000102	0.197	22.4	0.0179	32.4
96500	0.000371	0.313	22.3	0.479	31.9	0.0606	0.692	22.3	0.0345	31.9	0.0606	0.692	22.3	0.0345	31.9	1.1e-06	0.161	22.3	0.143	32.4	9.69e-05	0.195	22.4	0.0178	32.4	9.69e-05	0.195	22.4	0.0178	32.4	1.1e-06	0.161	22.3	0.143	32.4	9.69e-05	0.195	22.4	0.0178	32.4	9.69e-05	0.195	22.4	0.0178	32.4
96700	0.00036	0.309	22.3	0.474	31.9	0.0589	0.682	22.3	0.0341	31.9	0.0589	0.682	22.3	0.0341	31.9	1.04e-06	0.16	22.3	0.142	32.4	9.19e-05	0.193	22.4	0.0177	32.4	9.19e-05	0.193	22.4	0.0177	32.4	1.04e-06	0.16	22.3	0.142	32.4	9.19e-05	0.193	22.4	0.0177	32.4	9.19e-05	0.193	22.4	0.0177	32.4
96900	0.000351	0.306	22.3	0.469	31.9	0.0573	0.671	22.3	0.0337	31.9	0.0573	0.671	22.3	0.0337	31.9	9.89e-07	0.159	22.3	0.141	32.4	8.71e-05	0.191	22.4	0.0176	32.4	8.72e-05	0.191	22.4	0.0176	32.4	9.89e-07	0.159	22.3	0.141	32.4	8.71e-05	0.191	22.4	0.0176	32.4	8.72e-05	0.191	22.4	0.0176	32.4
97000	0.000341	0.303	22.3	0.464	32	0.0557	0.661	22.3	0.0333	32	0.0557	0.661	22.3	0.0333	31.9	9.38e-07	0.159	22.3	0.141	32.4	8.27e-05	0.19	22.4	0.0175	32.4	8.27e-05	0.19	22.4	0.0175	32.4	9.38e-07	0.159	22.3	0.141	32.4	8.27e-05	0.19	22.4	0.0175	32.4	8.27e-05	0.19	22.4	0.0175	32.4
97200	0.000331	0.299	22.3	0.459	32	0.0542	0.651	22.3	0.0329	32	0.0542	0.651	22.3	0.033	31.9	8.9e-07	0.158	22.3	0.14	32.4	7.84e-05	0.188	22.4	0.0174	32.4	7.84e-05	0.188	22.4	0.0174	32.4	8.9e-07	0.158	22.3	0.14	32.4	7.84e-05	0.188	22.4	0.0174	32.4	7.84e-05	0.188	22.4	0.0174	32.4
97400	0.000322	0.296	22.3	0.454	32	0.0527	0.641	22.3	0.0326	32	0.0527	0.641	22.3	0.0326	32	8.44e-07	0.157	22.3	0.14	32.5	7.43e-05	0.186	22.4	0.0173	32.5	7.43e-05	0.186	22.4	0.0173	32.4	8.44e-07	0.157	22.3	0.14	32.5	7.43e-05	0.186	22.4	0.0173	32.5	7.43e-05	0.186	22.4	0.0173	32.4
97600	0.000313	0.293	22.3	0.449	32	0.0513	0.632	22.3	0.0322	32	0.0513	0.632	22.3	0.0322	32	8e-07	0.156	22.3	0.139	32.5	7.05e-05	0.185	22.3	0.0173	32.5	7.05e-05	0.185	22.3	0.0173	32.4	8e-07	0.156	22.3	0.139	32.5	7.05e-05	0.185	22.3	0.0173	32.5	7.05e-05	0.185	22.3	0.0173	32.4
97700	0.000305	0.29	22.3	0.444	32	0.0499	0.622	22.3	0.0319	32	0.0499	0.622	22.3	0.0319	32	7.59e-07	0.156	22.3	0.138	32.5	6.69e-05	0.183	22.3	0.0172	32.5	6.69e-05	0.183	22.3	0.0172	32.5	7.59e-07	0.156	22.3	0.138	32.5	6.69e-05	0.183	22.3	0.0172	32.5	6.69e-05	0.183	22.3	0.0172	32.5
97900	0.000296	0.287	22.3	0.439	32	0.0485	0.613	22.3	0.0315	32	0.0485	0.613	22.3	0.0315	32	7.19e-07	0.155	22.2	0.138	32.5	6.34e-05	0.182	22.3	0.0171	32.5	6.34e-05	0.182	22.3	0.0171	32.5	7.19e-07	0.155	22.2	0.138	32.5	6.34e-05	0.182	22.3	0.0171	32.5	6.34e-05	0.182	22.3	0.0171	32.5
98100	0.000288	0.284	22.3	0.435	32	0.0471	0.604	22.3	0.0312	32	0.0471	0.604	22.3	0.0312	32	6.82e-07	0.155	22.2	0.137	32.5	6.01e-05	0.18	22.3	0.017	32.5	6.01e-05	0.18	22.3	0.017	32.5	6.82e-07	0.155	22.2	0.137	32.5	6.01e-05	0.18	22.3	0.017	32.5	6.01e-05	0.18	22.3	0.017	32.5
98200	0.00028	0.281	22.3	0.43	32	0.0458	0.595	22.3	0.0309	32	0.0458	0.595	22.3	0.0309	32	6.47e-07	0.154	22.2	0.137	32.5	5.7e-05	0.179	22.3	0.017	32.5	5.7e-05	0.179	22.3	0.017	32.5	6.47e-07	0.154	22.2	0.137	32.5	5.7e-05	0.179	22.3	0.017	32.5	5.7e-05	0.179	22.3	0.017	32.5
98400	0.000273	0.278	22.3	0.426	32	0.0446	0.586	22.3	0.0306	32	0.0446	0.586	22.3	0.0306	32	6.13e-07	0.153	22.2	0.136	32.5	5.4e-05	0.178	22.3	0.0169	32.5	5.41e-05	0.178	22.3	0.0169	32.5	6.13e-07	0.153	22.2	0.136	32.5	5.4e-05	0.178	22.3	0.0169	32.5	5.41e-05	0.178	22.3	0.0169	32.5
98600	0.000265	0.275	22.3	0.422	32.1	0.0433	0.578	22.3	0.0302	32.1	0.0433	0.578	22.3	0.0302	32	5.82e-07	0.153	22.2	0.136	32.5	5.12e-05	0.176	22.3	0.0168	32.5	5.13e-05	0.176	22.3	0.0168	32.5	5.82e-07	0.153	22.2	0.136	32.5	5.12e-05	0.176	22.3	0.0168	32.5	5.13e-05	0.176	22.3	0.0168	32.5
98800	0.000258	0.272	22.3	0.418	32.1	0.0421	0.569	22.3	0.0299	32.1	0.0421	0.569	22.3	0.0299	32	5.51e-07	0.152	22.2	0.135	32.5	4.86e-05	0.175	22.3	0.0168	32.5	4.86e-05	0.175	22.3	0.0168	32.5	5.51e-07	0.152	22.2	0.135	32.5	4.86e-05	0.175	22.3	0.0168	32.5	4.86e-05	0.175	22.3	0.0168	32.5
98900	0.00025	0.269	22.3	0.413	32.1	0.041	0.561	22.3	0.0296	32.1	0.041	0.561	22.3	0.0296	32.1	5.23e-07	0.152	22.2	0.135	32.5	4.61e-05	0.174	22.3	0.0167	32.5	4.61e-05	0.174	22.3	0.0167	32.5	5.23e-07	0.152	22.2	0.135	32.5	4.61e-05	0.174	22.3	0.0167	32.5	4.61e-05	0.174	22.3	0.0167	32.5
99100	0.000244	0.267	22.3	0.409	32.1	0.0398	0.553	22.3	0.0293	32.1	0.0398	0.553	22.3	0.0293	32.1	4.96e-07	0.151	22.2	0.134	32.5	4.37e-05	0.173	22.3	0.0166	32.5	4.37e-05	0.173	22.3	0.0166	32.5	4.96e-07	0.151	22.2	0.134	32.5	4.37e-05	0.173	22.3	0.0166	32.5	4.37e-05	0.173	22.3	0.0166	32.5
99300	0.000237	0.264	22.2	0.405	32.1	0.0387	0.545	22.3	0.029	32.1	0.0387	0.545	22.3	0.029	32.1	4.7e-07	0.151	22.2	0.134	32.5	4.14e-05	0.172	22.3	0.0166	32.5	4.14e-05	0.172	22.3	0.0166	32.5	4.7e-07	0.151	22.2	0.134	32.5	4.14e-05	0.172	22.3	0.0166	32.5	4.14e-05	0.172	22.3	0.0166	32.5
99500	0.00023	0.261	22.2	0.401	32.1	0.0376	0.537	22.3	0.0287	32.1	0.0376	0.537	22.3	0.0287	32.1	4.45e-07	0.15	22.2	0.133	32.5	3.92e-05	0.171	22.3	0.0165	32.5	3.93e-05	0.171	22.3	0.0165	32.5	4.45e-07	0.15	22.2	0.133	32.5	3.92e-05	0.171	22.3	0.0165	32.5	3.93e-05	0.171	22.3	0.0165	32.5
99600	0.000224	0.259	22.2	0.398	32.1	0.0366	0.529	22.3	0.0285	32.1	0.0366	0.529	22.3	0.0285	32.1	4.22e-07	0.15	22.2	0.133	32.5	3.72e-05	0.169	22.3	0.0165	32.5	3.72e-05	0.169	22.3	0.0165	32.5	4.22e-07	0.15	22.2	0.133	32.5	3.72e-05	0.169	22.3	0.0165	32.5	3.72e-05	0.169	22.3	0.0165	32.5
99800	0.000218	0.256	22.2	0.394	32.1	0.0356	0.521	22.3	0.0282	32.1	0.0356	0.521	22.3	0.0282	32.1	4e-07	0.149	22.2	0.133	32.5	3.53e-05	0.168	22.3	0.0164	32.5	3.53e-05	0.168	22.3	0.0164	32.5	4e-07	0.149	22.2	0.133	32.5	3.53e-05	0.168	22.3	0.0164	32.5	3.53e-05	0.168	22.3	0.0164	32.5
100000	0.000211	0.254	22.2	0.39	32.1	0.0346	0.514	22.3	0.0279	32.1	0.0346	0.514	22.3	0.0279	32.1	3.79e-07	0.149	22.2	0.132	32.6	3.34e-05	0.167	22.3	0.0164	32.6	3.34e-05	0.167	22.3	0.0164	32.5	3.79e-07	0.149	22.2	0.132	32.6	3.34e-05	0.167	22.3	0.0164	32.6	3.34e-05	0.167	22.3	0.0164	32.5
100000	0.000206	0.251	22.2	0.387	32.2	0.0336	0.507	22.3	0.0276	32.2	0.0336	0.507	22.3	0.0276	32.1	3.6e-07	0.148	22.2	0.132	32.6	3.17e-05	0.166	22.3	0.0163	32.6	3.17e-05	0.166	22.3	0.0163	32.5	3.6e-07	0.148	22.2	0.132	32.6	3.17e-05	0.166	22.3	0.0163	32.6	3.17e-05	0.166	22.3	0.0163	32.5
100000	0.0002	0.249	22.2	0.383	32.2	0.0327	0.499	22.3	0.0274	32.2	0.0327	0.499	22.3	0.0274	32.1	3.41e-07	0.148	22.2	0.131	32.6	3e-05	0.165	22.3	0.0163	32.6	3e-05	0.165	22.3	0.0163	32.6	3.41e-07	0.148	22.2	0.131	32.6	3e-05	0.165	22.3	0.0163	32.6	3e-05	0.165	22.3	0.0163	32.6
100000	0.000194	0.247	22.2	0.379	32.2	0.0318	0.492	22.3	0.0271	32.2	0.0318	0.492	22.3	0.0271	32.2	3.23e-07	0.148	22.2	0.131	32.6	2.85e-05	0.164	22.3	0.0162	32.6	2.85e-05	0.164	22.3	0.0162	32.6	3.23e-07	0.148	22.2	0.131	32.6	2.85e-05	0.164	22.3	0.0162	32.6	2.85e-05	0.164	22.3	0.0162	32.6
101000	0.000189	0.245	22.2	0.376	32.2	0.0309	0.485	22.3	0.0269	32.2	0.0309	0.485	22.3	0.0269	32.2	3.06e-07	0.147	22.2	0.131	32.6	2.7e-05	0.164	22.3	0.0162	32.6	2.7e-05	0.164	22.3	0.0162	32.6	3.06e-07	0.147	22.2	0.131	32.6	2.7e-05	0.164	22.3	0.0162	32.6	2.7e-05	0.164	22.3	0.0162	32.6
101000	0.000184	0.242	22.2	0.373	32.2	0.03	0.479	22.3	0.0266	32.2	0.03	0.479	22.3	0.0266	32.2	2.9e-07	0.147	22.2	0.13	32.6	2.56e-05	0.163	22.3	0.0161	32.6	2.56e-05	0.163	22.3	0.0161	32.6	2.9e-07	0.147	22.2	0.13	32.6	2.56e-05	0.163	22.3	0.0161	32.6	2.56e-05	0.163	22.3	0.0161	32.6
101000	0.000178	0.24	22.2	0.369	32.2	0.0292	0.472	22.3	0.0264	32.2	0.0292	0.472	22.3	0.0264	32.2	2.75e-07	0.146	22.1	0.13	32.6	2.42e-05	0.162	22.2	0.0161	32.6	2.42e-05	0.162	22.2	0.0161	32.6	2.75e-07	0.146	22.1	0.13	32.6	2.42e-05	0.162	22.2	0.0161	32.6	2.42e-05	0.162	22.2	0.0161	32.6
101000	0.000173	0.238	22.2	0.366	32.2	0.0284	0.465	22.3	0.0261	32.2	0.0284	0.465	22.3	0.0262	32.2	2.61e-07	0.146	22.1	0.13	32.6	2.3e-05	0.161	22.2	0.016	32.6	2.3e-05	0.161	22.2	0.016	32.6	2.61e-07	0.146	22.1	0.13	32.6	2.3e-05	0.161	22.2	0.016	32.6	2.3e-05	0.161	22.2	0.016	32.6
101000	0.000169	0.236	22.2	0.363	32.2	0.0276	0.459	22.3	0.0259	32.2	0.0276	0.459	22.3	0.0259	32.2	2.47e-07	0.146	22.1	0.129	32.6	2.18e-05	0.16	22.2	0.016	32.6	2.18e-05	0.16	22.2	0.016	32.6	2.47e-07	0.146	22.1	0.129	32.6	2.18e-05	0.16	22.2	0.016	32.6	2.18e-05	0.16	22.2	0.016	32.6
102000	0.000164	0.234	22.2	0.36	32.2	0.0268	0.453	22.3	0.0257	32.2	0.0268	0.453	22.3	0.0257	32.2	2.34e-07	0.145	22.1	0.129	32.6	2.06e-05	0.159	22.2	0.016	32.6	2.06e-05	0.159	22.2	0.016	32.6	2.34e-07	0.145	22.1	0.129	32.6	2.06e-05	0.159	22.2	0.016	32.6	2.06e-05	0.159	22.2	0.016	32.6
102000	0.000159	0.232	22.2	0.357	32.2	0.026	0.446	22.3	0.0255	32.2	0.0261	0.446	22.3	0.0255	32.2	2.22e-07	0.145	22.1	0.129	32.6	1.95e-05	0.159	22.2	0.0159	32.6	1.95e-05	0.159	22.2	0.0159	32.6	2.22e-07	0.145	22.1	0.129	32.6	1.95e-05	0.159	22.2	0.0159	32.6	1.95e-05	0.159	22.2	0.0159	32.6
102000	0.000155	0.23	22.2	0.354	32.3	0.0253	0.44	22.3	0.0252	32.3	0.0253	0.44	22.3	0.0252	32.2	2.1e-07	0.145	22.1	0.129	32.6	1.85e-05	0.158	22.2	0.0159	32.6	1.85e-05	0.158	22.2	0.0159	32.6	2.1e-07	0.145	22.1	0.129	32.6	1.85e-05	0.158	22.2	0.0159	32.6	1.85e-05	0.158	22.2	0.0159	32.6
102000	0.00015	0.228	22.2	0.351	32.3	0.0246	0.434	22.3	0.025	32.3	0.0246	0.434	22.3	0.025	32.2	1.99e-07	0.144	22.1	0.128	32.6	1.75e-05	0.157	22.2	0.0158	32.6	1.75e-05	0.157	22.2	0.0158	32.6	1.99e-07	0.144	22.1	0.128	32.6	1.75e-05	0.157	22.2	0.0158	32.6	1.75e-05	0.157	22.2	0.0158	32.6
102000	0.000146	0.226	22.2	0.348	32.3	0.0239	0.428	22.3	0.0248	32.3	0.0239	0.428	22.3	0.0248	32.3	1.89e-07	0.144	22.1	0.128	32.6	1.66e-05	0.157	22.2	0.0158	32.6	1.66e-05	0.157	22.2	0.0158	32.6	1.89e-07	0.144	22.1	0.128	32.6	1.66e-05	0.157	22.2	0.0158	32.6	1.66e-05	0.157	22.2	0.0158	32.6
102000	0.000142	0.224	22.2	0.345	32.3	0.0232	0.423	22.3	0.0246	32.3	0.0232	0.423	22.3	0.0246	32.3	1.79e-07	0.144	22.1	0.128	32.6	1.57e-05	0.156	22.2	0.0158	32.6	1.58e-05	0.156	22.2	0.0158	32.6	1.79e-07	0.144	22.1	0.128	32.6	1.57e-05	0.156	22.2	0.0158	32.6	1.58e-05	0.156	22.2	0.0158	32.6
103000	0.000138	0.222	22.2	0.342	32.3	0.0226	0.417	22.3	0.0244	32.3	0.0226	0.417	22.3	0.0244	32.3	1.69e-07	0.143	22.1	0.127	32.6	1.49e-05	0.155	22.2	0.0157	32.6	1.49e-05	0.155	22.2	0.0157	32.6	1.69e-07	0.143	22.1	0.127	32.6	1.49e-05	0.155	22.2	0.0157	32.6	1.49e-05	0.155	22.2	0.0157	32.6
103000	0.000134	0.221	22.2	0.34	32.3	0.022	0.412	22.3	0.0242	32.3	0.022	0.412	22.3	0.0242	32.3	1.6e-07	0.143	22.1	0.127	32.7	1.41e-05	0.155	22.2	0.0157	32.7	1.41e-05	0.155	22.2	0.0157	32.6	1.6e-07	0.143	22.1	0.127	32.7	1.41e-05	0.155	22.2	0.0157	32.7	1.41e-05	0.155	22.2	0.0157	32.6
103000	0.00013	0.219	22.2	0.337	32.3	0.0213	0.406	22.3	0.024	32.3	0.0213	0.406	22.3	0.024	32.3	1.52e-07	0.143	22.1	0.127	32.7	1.34e-05	0.154	22.2	0.0157	32.7	1.34e-05	0.154	22.2	0.0157	32.6	1.52e-07	0.143	22.1	0.127	32.7	1.34e-05	0.154	22.2	0.0157	32.7	1.34e-05	0.154	22.2	0.0157	32.6
103000	0.000127	0.217	22.1	0.334	32.3	0.0207	0.401	22.3	0.0238	32.3	0.0207	0.401	22.3	0.0238	32.3	1.44e-07	0.143	22.1	0.127	32.7	1.27e-05	0.153	22.2	0.0156	32.7	1.27e-05	0.153	22.2	0.0156	32.6	1.44e-07	0.143	22.1	0.127	32.7	1.27e-05	0.153	22.2	0.0156	32.7	1.27e-05	0.153	22.2	0.0156	32.6
103000	0.000123	0.216	22.1	0.332	32.3	0.0201	0.396	22.3	0.0236	32.3	0.0201	0.396	22.3	0.0236	32.3	1.36e-07	0.142	22.1	0.126	32.7	1.2e-05	0.153	22.2	0.0156	32.7	1.2e-05	0.153	22.2	0.0156	32.7	1.36e-07	0.142	22.1	0.126	32.7	1.2e-05	0.153	22.2	0.0156	32.7	1.2e-05	0.153	22.2	0.0156	32.7
103000	0.00012	0.214	22.1	0.329	32.3	0.0196	0.39	22.2	0.0234	32.3	0.0196	0.39	22.2	0.0234	32.3	1.29e-07	0.142	22.1	0.126	32.7	1.14e-05	0.152	22.2	0.0156	32.7	1.14e-05	0.152	22.2	0.0156	32.7	1.29e-07	0.142	22.1	0.126	32.7	1.14e-05	0.152	22.2	0.0156	32.7	1.14e-05	0.152	22.2	0.0156	32.7
104000	0.000116	0.212	22.1	0.327	32.3	0.019	0.385	22.2	0.0233	32.3	0.019	0.385	22.2	0.0233	32.3	1.22e-07	0.142	22.1	0.126	32.7	1.08e-05	0.152	22.2	0.0155	32.7	1.08e-05	0.152	22.2	0.0155	32.7	1.22e-07	0.142	22.1	0.126	32.7	1.08e-05	0.152	22.2	0.0155	32.7	1.08e-05	0.152	22.2	0.0155	32.7
104000	0.000113	0.211	22.1	0.325	32.4	0.0185	0.38	22.2	0.0231	32.4	0.0185	0.38	22.2	0.0231	32.3	1.16e-07	0.142	22.1	0.126	32.7	1.02e-05	0.151	22.2	0.0155	32.7	1.02e-05	0.151	22.2	0.0155	32.7	1.16e-07	0.142	22.1	0.126	32.7	1.02e-05	0.151	22.2	0.0155	32.7	1.02e-05	0.151	22.2	0.0155	32.7
104000	0.00011	0.209	22.1	0.322	32.4	0.018	0.376	22.2	0.0229	32.4	0.018	0.376	22.2	0.0229	32.3	1.1e-07	0.141	22.1	0.126	32.7	9.68e-06	0.151	22.2	0.0155	32.7	9.68e-06	0.151	22.2	0.0155	32.7	1.1e-07	0.141	22.1	0.126	32.7	9.68e-06	0.151	22.2	0.0155	32.7	9.68e-06	0.151	22.2	0.0155	32.7
104000	0.000107	0.208	22.1	0.32	32.4	0.0175	0.371	22.2	0.0227	32.4	0.0175	0.371	22.2	0.0227	32.4	1.04e-07	0.141	22	0.125	32.7	9.17e-06	0.15	22.1	0.0155	32.7	9.17e-06	0.15	22.1	0.0155	32.7	1.04e-07	0.141	22	0.125	32.7	9.17e-06	0.15	22.1	0.0155	32.7	9.17e-06	0.15	22.1	0.0155	32.7
104000	0.000104	0.206	22.1	0.318	32.4	0.017	0.366	22.2	0.0226	32.4	0.017	0.366	22.2	0.0226	32.4	9.86e-08	0.141	22	0.125	32.7	8.68e-06	0.15	22.1	0.0154	32.7	8.69e-06	0.15	22.1	0.0154	32.7	9.86e-08	0.141	22	0.125	32.7	8.68e-06	0.15	22.1	0.0154	32.7	8.69e-06	0.15	22.1	0.0154	32.7
104000	0.000101	0.205	22.1	0.315	32.4	0.0165	0.362	22.2	0.0224	32.4	0.0165	0.362	22.2	0.0224	32.4	9.34e-08	0.141	22	0.125	32.7	8.23e-06	0.149	22.1	0.0154	32.7	8.23e-06	0.149	22.1	0.0154	32.7	9.34e-08	0.141	22	0.125	32.7	8.23e-06	0.149	22.1	0.0154	32.7	8.23e-06	0.149	22.1	0.0154	32.7
105000	9.79e-05	0.203	22.1	0.313	32.4	0.016	0.357	22.2	0.0222	32.4	0.016	0.357	22.2	0.0223	32.4	8.84e-08	0.14	22	0.125	32.7	7.79e-06	0.149	22.1	0.0154	32.7	7.79e-06	0.149	22.1	0.0154	32.7	8.84e-08	0.14	22	0.125	32.7	7.79e-06	0.149	22.1	0.0154	32.7	7.79e-06	0.149	22.1	0.0154	32.7
105000	9.51e-05	0.202	22.1	0.311	32.4	0.0156	0.353	22.2	0.0221	32.4	0.0156	0.353	22.2	0.0221	32.4	8.38e-08	0.14	22	0.125	32.7	7.38e-06	0.148	22.1	0.0154	32.7	7.38e-06	0.148	22.1	0.0154	32.7	8.38e-08	0.14	22	0.125	32.7	7.38e-06	0.148	22.1	0.0154	32.7	7.38e-06	0.148	22.1	0.0154	32.7
105000	9.24e-05	0.2	22.1	0.309	32.4	0.0151	0.348	22.2	0.0219	32.4	0.0151	0.348	22.2	0.0219	32.4	7.93e-08	0.14	22	0.124	32.7	6.99e-06	0.148	22.1	0.0153	32.7	6.99e-06	0.148	22.1	0.0153	32.7	7.93e-08	0.14	22	0.124	32.7	6.99e-06	0.148	22.1	0.0153	32.7	6.99e-06	0.148	22.1	0.0153	32.7
105000	8.98e-05	0.199	22.1	0.307	32.4	0.0147	0.344	22.2	0.0218	32.4	0.0147	0.344	22.2	0.0218	32.4	7.51e-08	0.14	22	0.124	32.7	6.62e-06	0.147	22.1	0.0153	32.7	6.62e-06	0.147	22.1	0.0153	32.7	7.51e-08	0.14	22	0.124	32.7	6.62e-06	0.147	22.1	0.0153	32.7	6.62e-06	0.147	22.1	0.0153	32.7
105000	8.72e-05	0.198	22.1	0.305	32.4	0.0143	0.34	22.2	0.0216	32.4	0.0143	0.34	22.2	0.0216	32.4	7.12e-08	0.14	22	0.124	32.7	6.27e-06	0.147	22.1	0.0153	32.7	6.27e-06	0.147	22.1	0.0153	32.7	7.12e-08	0.14	22	0.124	32.7	6.27e-06	0.147	22.1	0.0153	32.7	6.27e-06	0.147	22.1	0.0153	32.7
106000	8.47e-05	0.196	22.1	0.303	32.4	0.0139	0.336	22.2	0.0215	32.4	0.0139	0.336	22.2	0.0215	32.4	6.74e-08	0.139	22	0.124	32.7	5.94e-06	0.147	22.1	0.0153	32.7	5.94e-06	0.147	22.1	0.0153	32.7	6.74e-08	0.139	22	0.124	32.7	5.94e-06	0.147	22.1	0.0153	32.7	5.94e-06	0.147	22.1	0.0153	32.7
106000	8.23e-05	0.195	22.1	0.301	32.4	0.0135	0.332	22.2	0.0213	32.4	0.0135	0.332	22.2	0.0214	32.4	6.39e-08	0.139	22	0.124	32.8	5.63e-06	0.146	22.1	0.0153	32.8	5.63e-06	0.146	22.1	0.0153	32.7	6.39e-08	0.139	22	0.124	32.8	5.63e-06	0.146	22.1	0.0153	32.8	5.63e-06	0.146	22.1	0.0153	32.7
106000	8e-05	0.194	22.1	0.299	32.5	0.0131	0.328	22.2	0.0212	32.5	0.0131	0.328	22.2	0.0212	32.4	6.05e-08	0.139	22	0.124	32.8	5.33e-06	0.146	22.1	0.0152	32.8	5.33e-06	0.146	22.1	0.0152	32.7	6.05e-08	0.139	22	0.124	32.8	5.33e-06	0.146	22.1	0.0152	32.8	5.33e-06	0.146	22.1	0.0152	32.7
106000	7.77e-05	0.193	22.1	0.297	32.5	0.0127	0.324	22.2	0.0211	32.5	0.0127	0.324	22.2	0.0211	32.4	5.73e-08	0.139	22	0.123	32.8	5.05e-06	0.145	22.1	0.0152	32.8	5.05e-06	0.145	22.1	0.0152	32.8	5.73e-08	0.139	22	0.123	32.8	5.05e-06	0.145	22.1	0.0152	32.8	5.05e-06	0.145	22.1	0.0152	32.8
106000	7.55e-05	0.192	22.1	0.295	32.5	0.0124	0.32	22.2	0.0209	32.5	0.0124	0.32	22.2	0.0209	32.5	5.43e-08	0.139	22	0.123	32.8	4.78e-06	0.145	22.1	0.0152	32.8	4.78e-06	0.145	22.1	0.0152	32.8	5.43e-08	0.139	22	0.123	32.8	4.78e-06	0.145	22.1	0.0152	32.8	4.78e-06	0.145	22.1	0.0152	32.8
106000	7.33e-05	0.19	22.1	0.293	32.5	0.012	0.317	22.2	0.0208	32.5	0.012	0.317	22.2	0.0208	32.5	5.14e-08	0.139	22	0.123	32.8	4.53e-06	0.145	22.1	0.0152	32.8	4.53e-06	0.145	22.1	0.0152	32.8	5.14e-08	0.139	22	0.123	32.8	4.53e-06	0.145	22.1	0.0152	32.8	4.53e-06	0.145	22.1	0.0152	32.8
107000	7.13e-05	0.189	22	0.292	32.5	0.0117	0.313	22.2	0.0207	32.5	0.0117	0.313	22.2	0.0207	32.5	4.87e-08	0.138	22	0.123	32.8	4.29e-06	0.144	22.1	0.0152	32.8	4.29e-06	0.144	22.1	0.0152	32.8	4.87e-08	0.138	22	0.123	32.8	4.29e-06	0.144	22.1	0.0152	32.8	4.29e-06	0.144	22.1	0.0152	32.8
107000	6.92e-05	0.188	22	0.29	32.5	0.0113	0.309	22.2	0.0205	32.5	0.0113	0.309	22.2	0.0206	32.5	4.61e-08	0.138	22	0.123	32.8	4.06e-06	0.144	22.1	0.0151	32.8	4.06e-06	0.144	22.1	0.0151	32.8	4.61e-08	0.138	22	0.123	32.8	4.06e-06	0.144	22.1	0.0151	32.8	4.06e-06	0.144	22.1	0.0151	32.8
107000	6.72e-05	0.187	22	0.288	32.5	0.011	0.306	22.2	0.0204	32.5	0.011	0.306	22.2	0.0204	32.5	4.37e-08	0.138	22	0.123	32.8	3.85e-06	0.144	22.1	0.0151	32.8	3.85e-06	0.144	22.1	0.0151	32.8	4.37e-08	0.138	22	0.123	32.8	3.85e-06	0.144	22.1	0.0151	32.8	3.85e-06	0.144	22.1	0.0151	32.8
107000	6.53e-05	0.186	22	0.287	32.5	0.0107	0.302	22.2	0.0203	32.5	0.0107	0.302	22.2	0.0203	32.5	4.13e-08	0.138	21.9	0.123	32.8	3.64e-06	0.143	22.1	0.0151	32.8	3.64e-06	0.143	22.1	0.0151	32.8	4.13e-08	0.138	21.9	0.123	32.8	3.64e-06	0.143	22.1	0.0151	32.8	3.64e-06	0.143	22.1	0.0151	32.8
107000	6.35e-05	0.185	22	0.285	32.5	0.0104	0.299	22.2	0.0202	32.5	0.0104	0.299	22.2	0.0202	32.5	3.91e-08	0.138	21.9	0.123	32.8	3.45e-06	0.143	22	0.0151	32.8	3.45e-06	0.143	22	0.0151	32.8	3.91e-08	0.138	21.9	0.123	32.8	3.45e-06	0.143	22	0.0151	32.8	3.45e-06	0.143	22	0.0151	32.8
107000	6.16e-05	0.184	22	0.283	32.5	0.0101	0.296	22.2	0.0201	32.5	0.0101	0.296	22.2	0.0201	32.5	3.71e-08	0.138	21.9	0.122	32.8	3.27e-06	0.143	22	0.0151	32.8	3.27e-06	0.143	22	0.0151	32.8	3.71e-08	0.138	21.9	0.122	32.8	3.27e-06	0.143	22	0.0151	32.8	3.27e-06	0.143	22	0.0151	32.8
108000	5.99e-05	0.183	22	0.282	32.5	0.0098	0.292	22.2	0.02	32.5	0.0098	0.292	22.2	0.02	32.5	3.51e-08	0.138	21.9	0.122	32.8	3.09e-06	0.143	22	0.0151	32.8	3.09e-06	0.143	22	0.0151	32.8	3.51e-08	0.138	21.9	0.122	32.8	3.09e-06	0.143	22	0.0151	32.8	3.09e-06	0.143	22	0.0151	32.8
108000	5.82e-05	0.182	22	0.28	32.5	0.00952	0.289	22.2	0.0198	32.5	0.00952	0.289	22.2	0.0198	32.5	3.32e-08	0.137	21.9	0.122	32.8	2.93e-06	0.142	22	0.015	32.8	2.93e-06	0.142	22	0.015	32.8	3.32e-08	0.137	21.9	0.122	32.8	2.93e-06	0.142	22	0.015	32.8	2.93e-06	0.142	22	0.015	32.8
108000	5.65e-05	0.181	22	0.279	32.5	0.00924	0.286	22.1	0.0197	32.6	0.00924	0.286	22.1	0.0197	32.5	3.15e-08	0.137	21.9	0.122	32.8	2.77e-06	0.142	22	0.015	32.8	2.77e-06	0.142	22	0.015	32.8	3.15e-08	0.137	21.9	0.122	32.8	2.77e-06	0.142	22	0.015	32.8	2.77e-06	0.142	22	0.015	32.8
108000	5.49e-05	0.18	22	0.277	32.6	0.00898	0.283	22.1	0.0196	32.6	0.00898	0.283	22.1	0.0196	32.5	2.98e-08	0.137	21.9	0.122	32.8	2.62e-06	0.142	22	0.015	32.8	2.62e-06	0.142	22	0.015	32.8	2.98e-08	0.137	21.9	0.122	32.8	2.62e-06	0.142	22	0.015	32.8	2.62e-06	0.142	22	0.015	32.8
108000	5.33e-05	0.179	22	0.276	32.6	0.00872	0.28	22.1	0.0195	32.6	0.00872	0.28	22.1	0.0195	32.5	2.82e-08	0.137	21.9	0.122	32.8	2.48e-06	0.142	22	0.015	32.8	2.48e-06	0.142	22	0.015	32.8	2.82e-08	0.137	21.9	0.122	32.8	2.48e-06	0.142	22	0.015	32.8	2.48e-06	0.142	22	0.015	32.8
108000	5.18e-05	0.178	22	0.274	32.6	0.00847	0.277	22.1	0.0194	32.6	0.00847	0.277	22.1	0.0194	32.6	2.67e-08	0.137	21.9	0.122	32.8	2.35e-06	0.141	22	0.015	32.8	2.35e-06	0.141	22	0.015	32.8	2.67e-08	0.137	21.9	0.122	32.8	2.35e-06	0.141	22	0.015	32.8	2.35e-06	0.141	22	0.015	32.8
109000	5.03e-05	0.177	22	0.273	32.6	0.00823	0.274	22.1	0.0193	32.6	0.00823	0.274	22.1	0.0193	32.6	2.53e-08	0.137	21.9	0.122	32.9	2.23e-06	0.141	22	0.015	32.9	2.23e-06	0.141	22	0.015	32.8	2.53e-08	0.137	21.9	0.122	32.9	2.23e-06	0.141	22	0.015	32.9	2.23e-06	0.141	22	0.015	32.8
109000	4.88e-05	0.176	22	0.272	32.6	0.00799	0.271	22.1	0.0192	32.6	0.00799	0.271	22.1	0.0192	32.6	2.39e-08	0.137	21.9	0.121	32.9	2.11e-06	0.141	22	0.015	32.9	2.11e-06	0.141	22	0.015	32.8	2.39e-08	0.137	21.9	0.121	32.9	2.11e-06	0.141	22	0.015	32.9	2.11e-06	0.141	22	0.015	32.8
109000	4.74e-05	0.175	22	0.27	32.6	0.00776	0.269	22.1	0.0191	32.6	0.00776	0.269	22.1	0.0191	32.6	2.26e-08	0.137	21.9	0.121	32.9	2e-06	0.141	22	0.0149	32.9	2e-06	0.141	22	0.0149	32.9	2.26e-08	0.137	21.9	0.121	32.9	2e-06	0.141	22	0.0149	32.9	2e-06	0.141	22	0.0149	32.9
109000	4.61e-05	0.174	22	0.269	32.6	0.00754	0.266	22.1	0.019	32.6	0.00754	0.266	22.1	0.019	32.6	2.14e-08	0.137	21.9	0.121	32.9	1.89e-06	0.14	22	0.0149	32.9	1.89e-06	0.14	22	0.0149	32.9	2.14e-08	0.137	21.9	0.121	32.9	1.89e-06	0.14	22	0.0149	32.9	1.89e-06	0.14	22	0.0149	32.9
109000	4.47e-05	0.174	22	0.268	32.6	0.00732	0.263	22.1	0.0189	32.6	0.00732	0.263	22.1	0.0189	32.6	2.03e-08	0.136	21.9	0.121	32.9	1.79e-06	0.14	22	0.0149	32.9	1.79e-06	0.14	22	0.0149	32.9	2.03e-08	0.136	21.9	0.121	32.9	1.79e-06	0.14	22	0.0149	32.9	1.79e-06	0.14	22	0.0149	32.9
109000	4.35e-05	0.173	22	0.267	32.6	0.00711	0.261	22.1	0.0188	32.6	0.00711	0.261	22.1	0.0188	32.6	1.92e-08	0.136	21.9	0.121	32.9	1.69e-06	0.14	22	0.0149	32.9	1.69e-06	0.14	22	0.0149	32.9	1.92e-08	0.136	21.9	0.121	32.9	1.69e-06	0.14	22	0.0149	32.9	1.69e-06	0.14	22	0.0149	32.9
110000	4.22e-05	0.172	22	0.265	32.6	0.00691	0.258	22.1	0.0187	32.6	0.00691	0.258	22.1	0.0187	32.6	1.82e-08	0.136	21.9	0.121	32.9	1.6e-06	0.14	22	0.0149	32.9	1.6e-06	0.14	22	0.0149	32.9	1.82e-08	0.136	21.9	0.121	32.9	1.6e-06	0.14	22	0.0149	32.9	1.6e-06	0.14	22	0.0149	32.9
110000	4.1e-05	0.171	21.9	0.264	32.6	0.00671	0.256	22.1	0.0186	32.6	0.00671	0.256	22.1	0.0186	32.6	1.72e-08	0.136	21.9	0.121	32.9	1.52e-06	0.14	22	0.0149	32.9	1.52e-06	0.14	22	0.0149	32.9	1.72e-08	0.136	21.9	0.121	32.9	1.52e-06	0.14	22	0.0149	32.9	1.52e-06	0.14	22	0.0149	32.9
110000	3.98e-05	0.17	21.9	0.263	32.6	0.00651	0.253	22.1	0.0186	32.6	0.00651	0.253	22.1	0.0186	32.6	1.63e-08	0.136	21.9	0.121	32.9	1.44e-06	0.139	22	0.0149	32.9	1.44e-06	0.139	22	0.0149	32.9	1.63e-08	0.136	21.9	0.121	32.9	1.44e-06	0.139	22	0.0149	32.9	1.44e-06	0.139	22	0.0149	32.9
110000	3.87e-05	0.17	21.9	0.262	32.6	0.00633	0.251	22.1	0.0185	32.6	0.00633	0.251	22.1	0.0185	32.6	1.54e-08	0.136	21.8	0.121	32.9	1.36e-06	0.139	21.9	0.0149	32.9	1.36e-06	0.139	21.9	0.0149	32.9	1.54e-08	0.136	21.8	0.121	32.9	1.36e-06	0.139	21.9	0.0149	32.9	1.36e-06	0.139	21.9	0.0149	32.9
110000	3.75e-05	0.169	21.9	0.261	32.7	0.00614	0.248	22.1	0.0184	32.7	0.00614	0.248	22.1	0.0184	32.6	1.46e-08	0.136	21.8	0.121	32.9	1.29e-06	0.139	21.9	0.0149	32.9	1.29e-06	0.139	21.9	0.0149	32.9	1.46e-08	0.136	21.8	0.121	32.9	1.29e-06	0.139	21.9	0.0149	32.9	1.29e-06	0.139	21.9	0.0149	32.9
111000	3.65e-05	0.168	21.9	0.259	32.7	0.00597	0.246	22.1	0.0183	32.7	0.00597	0.246	22.1	0.0183	32.6	1.38e-08	0.136	21.8	0.121	32.9	1.22e-06	0.139	21.9	0.0148	32.9	1.22e-06	0.139	21.9	0.0148	32.9	1.38e-08	0.136	21.8	0.121	32.9	1.22e-06	0.139	21.9	0.0148	32.9	1.22e-06	0.139	21.9	0.0148	32.9
111000	3.54e-05	0.167	21.9	0.258	32.7	0.00579	0.244	22.1	0.0182	32.7	0.00579	0.244	22.1	0.0182	32.7	1.31e-08	0.136	21.8	0.121	32.9	1.15e-06	0.139	21.9	0.0148	32.9	1.15e-06	0.139	21.9	0.0148	32.9	1.31e-08	0.136	21.8	0.121	32.9	1.15e-06	0.139	21.9	0.0148	32.9	1.15e-06	0.139	21.9	0.0148	32.9
111000	3.44e-05	0.167	21.9	0.257	32.7	0.00563	0.242	22.1	0.0181	32.7	0.00563	0.242	22.1	0.0181	32.7	1.24e-08	0.136	21.8	0.12	32.9	1.09e-06	0.139	21.9	0.0148	32.9	1.09e-06	0.139	21.9	0.0148	32.9	1.24e-08	0.136	21.8	0.12	32.9	1.09e-06	0.139	21.9	0.0148	32.9	1.09e-06	0.139	21.9	0.0148	32.9
111000	3.34e-05	0.166	21.9	0.256	32.7	0.00546	0.239	22.1	0.0181	32.7	0.00546	0.239	22.1	0.0181	32.7	1.17e-08	0.135	21.8	0.12	32.9	1.03e-06	0.138	21.9	0.0148	32.9	1.03e-06	0.138	21.9	0.0148	32.9	1.17e-08	0.135	21.8	0.12	32.9	1.03e-06	0.138	21.9	0.0148	32.9	1.03e-06	0.138	21.9	0.0148	32.9
111000	3.24e-05	0.165	21.9	0.255	32.7	0.00531	0.237	22.1	0.018	32.7	0.00531	0.237	22.1	0.018	32.7	1.11e-08	0.135	21.8	0.12	32.9	9.81e-07	0.138	21.9	0.0148	32.9	9.81e-07	0.138	21.9	0.0148	32.9	1.11e-08	0.135	21.8	0.12	32.9	9.81e-07	0.138	21.9	0.0148	32.9	9.81e-07	0.138	21.9	0.0148	32.9
111000	3.15e-05	0.165	21.9	0.254	32.7	0.00515	0.235	22.1	0.0179	32.7	0.00515	0.235	22.1	0.0179	32.7	1.06e-08	0.135	21.8	0.12	32.9	9.3e-07	0.138	21.9	0.0148	32.9	9.3e-07	0.138	21.9	0.0148	32.9	1.06e-08	0.135	21.8	0.12	32.9	9.3e-07	0.138	21.9	0.0148	32.9	9.3e-07	0.138	21.9	0.0148	32.9
112000	3.06e-05	0.164	21.9	0.253	32.7	0.005	0.233	22.1	0.0178	32.7	0.005	0.233	22.1	0.0178	32.7	1e-08	0.135	21.8	0.12	33	8.82e-07	0.138	21.9	0.0148	33	8.82e-07	0.138	21.9	0.0148	32.9	1e-08	0.135	21.8	0.12	33	8.82e-07	0.138	21.9	0.0148	33	8.82e-07	0.138	21.9	0.0148	32.9
112000	2.97e-05	0.163	21.9	0.252	32.7	0.00486	0.231	22.1	0.0178	32.7	0.00486	0.231	22.1	0.0178	32.7	9.5e-09	0.135	21.8	0.12	33	8.37e-07	0.138	21.9	0.0148	33	8.37e-07	0.138	21.9	0.0148	32.9	9.5e-09	0.135	21.8	0.12	33	8.37e-07	0.138	21.9	0.0148	33	8.37e-07	0.138	21.9	0.0148	32.9
112000	2.88e-05	0.163	21.9	0.251	32.7	0.00472	0.229	22	0.0177	32.7	0.00472	0.229	22	0.0177	32.7	9.02e-09	0.135	21.8	0.12	33	7.94e-07	0.138	21.9	0.0148	33	7.95e-07	0.138	21.9	0.0148	33	9.02e-09	0.135	21.8	0.12	33	7.94e-07	0.138	21.9	0.0148	33	7.95e-07	0.138	21.9	0.0148	33
112000	2.8e-05	0.162	21.9	0.25	32.7	0.00458	0.227	22	0.0176	32.7	0.00458	0.227	22	0.0176	32.7	8.56e-09	0.135	21.8	0.12	33	7.54e-07	0.137	21.9	0.0148	33	7.54e-07	0.137	21.9	0.0148	33	8.56e-09	0.135	21.8	0.12	33	7.54e-07	0.137	21.9	0.0148	33	7.54e-07	0.137	21.9	0.0148	33
112000	2.72e-05	0.162	21.9	0.249	32.7	0.00445	0.225	22	0.0176	32.7	0.00445	0.225	22	0.0176	32.7	8.13e-09	0.135	21.8	0.12	33	7.16e-07	0.137	21.9	0.0147	33	7.16e-07	0.137	21.9	0.0147	33	8.13e-09	0.135	21.8	0.12	33	7.16e-07	0.137	21.9	0.0147	33	7.16e-07	0.137	21.9	0.0147	33
112000	2.64e-05	0.161	21.9	0.249	32.7	0.00432	0.223	22	0.0175	32.7	0.00432	0.223	22	0.0175	32.7	7.72e-09	0.135	21.8	0.12	33	6.8e-07	0.137	21.9	0.0147	33	6.8e-07	0.137	21.9	0.0147	33	7.72e-09	0.135	21.8	0.12	33	6.8e-07	0.137	21.9	0.0147	33	6.8e-07	0.137	21.9	0.0147	33
113000	2.56e-05	0.16	21.9	0.248	32.7	0.0042	0.222	22	0.0174	32.7	0.0042	0.222	22	0.0174	32.7	7.32e-09	0.135	21.8	0.12	33	6.45e-07	0.137	21.9	0.0147	33	6.45e-07	0.137	21.9	0.0147	33	7.32e-09	0.135	21.8	0.12	33	6.45e-07	0.137	21.9	0.0147	33	6.45e-07	0.137	21.9	0.0147	33
113000	2.49e-05	0.16	21.9	0.247	32.8	0.00407	0.22	22	0.0174	32.8	0.00407	0.22	22	0.0174	32.7	6.95e-09	0.135	21.8	0.12	33	6.12e-07	0.137	21.9	0.0147	33	6.12e-07	0.137	21.9	0.0147	33	6.95e-09	0.135	21.8	0.12	33	6.12e-07	0.137	21.9	0.0147	33	6.12e-07	0.137	21.9	0.0147	33
113000	2.42e-05	0.159	21.9	0.246	32.8	0.00396	0.218	22	0.0173	32.8	0.00396	0.218	22	0.0173	32.7	6.58e-09	0.135	21.8	0.12	33	5.8e-07	0.137	21.9	0.0147	33	5.8e-07	0.137	21.9	0.0147	33	6.58e-09	0.135	21.8	0.12	33	5.8e-07	0.137	21.9	0.0147	33	5.8e-07	0.137	21.9	0.0147	33
113000	2.35e-05	0.159	21.8	0.245	32.8	0.00384	0.216	22	0.0173	32.8	0.00384	0.216	22	0.0173	32.7	6.24e-09	0.135	21.7	0.12	33	5.5e-07	0.137	21.9	0.0147	33	5.5e-07	0.137	21.9	0.0147	33	6.24e-09	0.135	21.7	0.12	33	5.5e-07	0.137	21.9	0.0147	33	5.5e-07	0.137	21.9	0.0147	33
113000	2.28e-05	0.158	21.8	0.244	32.8	0.00373	0.215	22	0.0172	32.8	0.00373	0.215	22	0.0172	32.8	5.92e-09	0.134	21.7	0.12	33	5.22e-07	0.137	21.8	0.0147	33	5.22e-07	0.137	21.8	0.0147	33	5.92e-09	0.134	21.7	0.12	33	5.22e-07	0.137	21.8	0.0147	33	5.22e-07	0.137	21.8	0.0147	33
113000	2.21e-05	0.158	21.8	0.243	32.8	0.00362	0.213	22	0.0171	32.8	0.00362	0.213	22	0.0171	32.8	5.61e-09	0.134	21.7	0.119	33	4.95e-07	0.136	21.8	0.0147	33	4.95e-07	0.136	21.8	0.0147	33	5.61e-09	0.134	21.7	0.119	33	4.95e-07	0.136	21.8	0.0147	33	4.95e-07	0.136	21.8	0.0147	33
114000	2.15e-05	0.157	21.8	0.243	32.8	0.00352	0.211	22	0.0171	32.8	0.00352	0.211	22	0.0171	32.8	5.32e-09	0.134	21.7	0.119	33	4.69e-07	0.136	21.8	0.0147	33	4.69e-07	0.136	21.8	0.0147	33	5.32e-09	0.134	21.7	0.119	33	4.69e-07	0.136	21.8	0.0147	33	4.69e-07	0.136	21.8	0.0147	33
114000	2.09e-05	0.157	21.8	0.242	32.8	0.00341	0.21	22	0.017	32.8	0.00341	0.21	22	0.017	32.8	5.04e-09	0.134	21.7	0.119	33	4.44e-07	0.136	21.8	0.0147	33	4.44e-07	0.136	21.8	0.0147	33	5.04e-09	0.134	21.7	0.119	33	4.44e-07	0.136	21.8	0.0147	33	4.44e-07	0.136	21.8	0.0147	33
114000	2.03e-05	0.156	21.8	0.241	32.8	0.00331	0.208	22	0.017	32.8	0.00331	0.208	22	0.017	32.8	4.77e-09	0.134	21.7	0.119	33	4.21e-07	0.136	21.8	0.0147	33	4.21e-07	0.136	21.8	0.0147	33	4.77e-09	0.134	21.7	0.119	33	4.21e-07	0.136	21.8	0.0147	33	4.21e-07	0.136	21.8	0.0147	33
114000	1.97e-05	0.156	21.8	0.24	32.8	0.00322	0.207	22	0.0169	32.8	0.00322	0.207	22	0.0169	32.8	4.52e-09	0.134	21.7	0.119	33	3.98e-07	0.136	21.8	0.0147	33	3.98e-07	0.136	21.8	0.0147	33	4.52e-09	0.134	21.7	0.119	33	3.98e-07	0.136	21.8	0.0147	33	3.98e-07	0.136	21.8	0.0147	33
114000	1.91e-05	0.155	21.8	0.24	32.8	0.00312	0.205	22	0.0169	32.8	0.00312	0.205	22	0.0169	32.8	4.27e-09	0.134	21.7	0.119	33	3.76e-07	0.136	21.8	0.0147	33	3.76e-07	0.136	21.8	0.0147	33	4.27e-09	0.134	21.7	0.119	33	3.76e-07	0.136	21.8	0.0147	33	3.76e-07	0.136	21.8	0.0147	33
115000	1.85e-05	0.155	21.8	0.239	32.8	0.00303	0.204	22	0.0168	32.8	0.00303	0.204	22	0.0168	32.8	4.03e-09	0.134	21.7	0.119	33.1	3.55e-07	0.136	21.8	0.0146	33.1	3.55e-07	0.136	21.8	0.0146	33	4.03e-09	0.134	21.7	0.119	33.1	3.55e-07	0.136	21.8	0.0146	33.1	3.55e-07	0.136	21.8	0.0146	33
115000	1.8e-05	0.154	21.8	0.238	32.8	0.00295	0.202	22	0.0168	32.8	0.00295	0.202	22	0.0168	32.8	3.8e-09	0.134	21.7	0.119	33.1	3.35e-07	0.136	21.8	0.0146	33.1	3.35e-07	0.136	21.8	0.0146	33	3.8e-09	0.134	21.7	0.119	33.1	3.35e-07	0.136	21.8	0.0146	33.1	3.35e-07	0.136	21.8	0.0146	33
115000	1.75e-05	0.154	21.8	0.238	32.8	0.00286	0.201	22	0.0167	32.8	0.00286	0.201	22	0.0167	32.8	3.58e-09	0.134	21.7	0.119	33.1	3.16e-07	0.136	21.8	0.0146	33.1	3.16e-07	0.136	21.8	0.0146	33.1	3.58e-09	0.134	21.7	0.119	33.1	3.16e-07	0.136	21.8	0.0146	33.1	3.16e-07	0.136	21.8	0.0146	33.1
115000	1.7e-05	0.153	21.8	0.237	32.8	0.00278	0.199	22	0.0167	32.8	0.00278	0.199	22	0.0167	32.8	3.38e-09	0.134	21.7	0.119	33.1	2.98e-07	0.136	21.8	0.0146	33.1	2.98e-07	0.136	21.8	0.0146	33.1	3.38e-09	0.134	21.7	0.119	33.1	2.98e-07	0.136	21.8	0.0146	33.1	2.98e-07	0.136	21.8	0.0146	33.1
115000	1.65e-05	0.153	21.8	0.236	32.8	0.0027	0.198	22	0.0166	32.8	0.0027	0.198	22	0.0166	32.8	3.18e-09	0.134	21.7	0.119	33.1	2.8e-07	0.135	21.8	0.0146	33.1	2.8e-07	0.135	21.8	0.0146	33.1	3.18e-09	0.134	21.7	0.119	33.1	2.8e-07	0.135	21.8	0.0146	33.1	2.8e-07	0.135	21.8	0.0146	33.1
115000	1.6e-05	0.153	21.8	0.236	32.9	0.00262	0.197	21.9	0.0166	32.9	0.00262	0.197	21.9	0.0166	32.8	2.99e-09	0.134	21.7	0.119	33.1	2.64e-07	0.135	21.8	0.0146	33.1	2.64e-07	0.135	21.8	0.0146	33.1	2.99e-09	0.134	21.7	0.119	33.1	2.64e-07	0.135	21.8	0.0146	33.1	2.64e-07	0.135	21.8	0.0146	33.1
116000	1.55e-05	0.152	21.8	0.235	32.9	0.00254	0.195	21.9	0.0165	32.9	0.00254	0.195	21.9	0.0165	32.8	2.82e-09	0.134	21.7	0.119	33.1	2.48e-07	0.135	21.8	0.0146	33.1	2.48e-07	0.135	21.8	0.0146	33.1	2.82e-09	0.134	21.7	0.119	33.1	2.48e-07	0.135	21.8	0.0146	33.1	2.48e-07	0.135	21.8	0.0146	33.1
116000	1.51e-05	0.152	21.8	0.234	32.9	0.00247	0.194	21.9	0.0165	32.9	0.00247	0.194	21.9	0.0165	32.8	2.65e-09	0.134	21.7	0.119	33.1	2.34e-07	0.135	21.8	0.0146	33.1	2.34e-07	0.135	21.8	0.0146	33.1	2.65e-09	0.134	21.7	0.119	33.1	2.34e-07	0.135	21.8	0.0146	33.1	2.34e-07	0.135	21.8	0.0146	33.1
116000	1.46e-05	0.151	21.8	0.234	32.9	0.00239	0.193	21.9	0.0164	32.9	0.00239	0.193	21.9	0.0164	32.9	2.5e-09	0.134	21.7	0.119	33.1	2.2e-07	0.135	21.8	0.0146	33.1	2.2e-07	0.135	21.8	0.0146	33.1	2.5e-09	0.134	21.7	0.119	33.1	2.2e-07	0.135	21.8	0.0146	33.1	2.2e-07	0.135	21.8	0.0146	33.1
116000	1.42e-05	0.151	21.8	0.233	32.9	0.00232	0.192	21.9	0.0164	32.9	0.00232	0.192	21.9	0.0164	32.9	2.35e-09	0.134	21.7	0.119	33.1	2.07e-07	0.135	21.8	0.0146	33.1	2.07e-07	0.135	21.8	0.0146	33.1	2.35e-09	0.134	21.7	0.119	33.1	2.07e-07	0.135	21.8	0.0146	33.1	2.07e-07	0.135	21.8	0.0146	33.1
116000	1.38e-05	0.151	21.7	0.233	32.9	0.00226	0.19	21.9	0.0163	32.9	0.00226	0.19	21.9	0.0163	32.9	2.21e-09	0.134	21.6	0.119	33.1	1.95e-07	0.135	21.7	0.0146	33.1	1.95e-07	0.135	21.7	0.0146	33.1	2.21e-09	0.134	21.6	0.119	33.1	1.95e-07	0.135	21.7	0.0146	33.1	1.95e-07	0.135	21.7	0.0146	33.1
116000	1.34e-05	0.15	21.7	0.232	32.9	0.00219	0.189	21.9	0.0163	32.9	0.00219	0.189	21.9	0.0163	32.9	2.08e-09	0.133	21.6	0.119	33.1	1.83e-07	0.135	21.7	0.0146	33.1	1.83e-07	0.135	21.7	0.0146	33.1	2.08e-09	0.133	21.6	0.119	33.1	1.83e-07	0.135	21.7	0.0146	33.1	1.83e-07	0.135	21.7	0.0146	33.1
117000	1.3e-05	0.15	21.7	0.231	32.9	0.00213	0.188	21.9	0.0163	32.9	0.00213	0.188	21.9	0.0163	32.9	1.96e-09	0.133	21.6	0.119	33.1	1.73e-07	0.135	21.7	0.0146	33.1	1.73e-07	0.135	21.7	0.0146	33.1	1.96e-09	0.133	21.6	0.119	33.1	1.73e-07	0.135	21.7	0.0146	33.1	1.73e-07	0.135	21.7	0.0146	33.1
117000	1.26e-05	0.149	21.7	0.231	32.9	0.00206	0.187	21.9	0.0162	32.9	0.00206	0.187	21.9	0.0162	32.9	1.84e-09	0.133	21.6	0.119	33.1	1.62e-07	0.135	21.7	0.0146	33.1	1.62e-07	0.135	21.7	0.0146	33.1	1.84e-09	0.133	21.6	0.119	33.1	1.62e-07	0.135	21.7	0.0146	33.1	1.62e-07	0.135	21.7	0.0146	33.1
117000	1.22e-05	0.149	21.7	0.23	32.9	0.002	0.186	21.9	0.0162	32.9	0.002	0.186	21.9	0.0162	32.9	1.74e-09	0.133	21.6	0.118	33.1	1.53e-07	0.135	21.7	0.0146	33.1	1.53e-07	0.135	21.7	0.0146	33.1	1.74e-09	0.133	21.6	0.118	33.1	1.53e-07	0.135	21.7	0.0146	33.1	1.53e-07	0.135	21.7	0.0146	33.1
117000	1.19e-05	0.149	21.7	0.23	32.9	0.00195	0.185	21.9	0.0161	32.9	0.00195	0.185	21.9	0.0161	32.9	1.64e-09	0.133	21.6	0.118	33.1	1.44e-07	0.135	21.7	0.0146	33.1	1.44e-07	0.135	21.7	0.0146	33.1	1.64e-09	0.133	21.6	0.118	33.1	1.44e-07	0.135	21.7	0.0146	33.1	1.44e-07	0.135	21.7	0.0146	33.1
117000	1.15e-05	0.148	21.7	0.229	32.9	0.00189	0.184	21.9	0.0161	32.9	0.00189	0.184	21.9	0.0161	32.9	1.55e-09	0.133	21.6	0.118	33.1	1.36e-07	0.134	21.7	0.0146	33.1	1.36e-07	0.134	21.7	0.0146	33.1	1.55e-09	0.133	21.6	0.118	33.1	1.36e-07	0.134	21.7	0.0146	33.1	1.36e-07	0.134	21.7	0.0146	33.1
117000	1.12e-05	0.148	21.7	0.229	32.9	0.00183	0.183	21.9	0.0161	32.9	0.00183	0.183	21.9	0.0161	32.9	1.47e-09	0.133	21.6	0.118	33.2	1.29e-07	0.134	21.7	0.0146	33.2	1.29e-07	0.134	21.7	0.0146	33.1	1.47e-09	0.133	21.6	0.118	33.2	1.29e-07	0.134	21.7	0.0146	33.2	1.29e-07	0.134	21.7	0.0146	33.1
118000	1.09e-05	0.148	21.7	0.228	32.9	0.00178	0.182	21.9	0.016	32.9	0.00178	0.182	21.9	0.016	32.9	1.39e-09	0.133	21.6	0.118	33.2	1.23e-07	0.134	21.7	0.0145	33.2	1.23e-07	0.134	21.7	0.0145	33.1	1.39e-09	0.133	21.6	0.118	33.2	1.23e-07	0.134	21.7	0.0145	33.2	1.23e-07	0.134	21.7	0.0145	33.1
118000	1.06e-05	0.147	21.7	0.228	32.9	0.00173	0.181	21.9	0.016	32.9	0.00173	0.181	21.9	0.016	32.9	1.32e-09	0.133	21.6	0.118	33.2	1.17e-07	0.134	21.7	0.0145	33.2	1.17e-07	0.134	21.7	0.0145	33.2	1.32e-09	0.133	21.6	0.118	33.2	1.17e-07	0.134	21.7	0.0145	33.2	1.17e-07	0.134	21.7	0.0145	33.2
118000	1.02e-05	0.147	21.7	0.227	32.9	0.00168	0.18	21.9	0.016	32.9	0.00168	0.18	21.9	0.016	32.9	1.26e-09	0.133	21.6	0.118	33.2	1.11e-07	0.134	21.7	0.0145	33.2	1.11e-07	0.134	21.7	0.0145	33.2	1.26e-09	0.133	21.6	0.118	33.2	1.11e-07	0.134	21.7	0.0145	33.2	1.11e-07	0.134	21.7	0.0145	33.2
118000	9.95e-06	0.147	21.7	0.227	33	0.00163	0.179	21.9	0.0159	33	0.00163	0.179	21.9	0.0159	32.9	1.2e-09	0.133	21.6	0.118	33.2	1.06e-07	0.134	21.7	0.0145	33.2	1.06e-07	0.134	21.7	0.0145	33.2	1.2e-09	0.133	21.6	0.118	33.2	1.06e-07	0.134	21.7	0.0145	33.2	1.06e-07	0.134	21.7	0.0145	33.2
118000	9.66e-06	0.147	21.7	0.226	33	0.00158	0.178	21.9	0.0159	33	0.00158	0.178	21.9	0.0159	32.9	1.15e-09	0.133	21.6	0.118	33.2	1.01e-07	0.134	21.7	0.0145	33.2	1.01e-07	0.134	21.7	0.0145	33.2	1.15e-09	0.133	21.6	0.118	33.2	1.01e-07	0.134	21.7	0.0145	33.2	1.01e-07	0.134	21.7	0.0145	33.2
118000	9.37e-06	0.146	21.7	0.226	33	0.00153	0.177	21.9	0.0158	33	0.00153	0.177	21.9	0.0158	33	1.1e-09	0.133	21.6	0.118	33.2	9.65e-08	0.134	21.7	0.0145	33.2	9.65e-08	0.134	21.7	0.0145	33.2	1.1e-09	0.133	21.6	0.118	33.2	9.65e-08	0.134	21.7	0.0145	33.2	9.65e-08	0.134	21.7	0.0145	33.2
119000	9.1e-06	0.146	21.7	0.226	33	0.00149	0.176	21.8	0.0158	33	0.00149	0.176	21.8	0.0158	33	1.05e-09	0.133	21.6	0.118	33.2	9.23e-08	0.134	21.7	0.0145	33.2	9.23e-08	0.134	21.7	0.0145	33.2	1.05e-09	0.133	21.6	0.118	33.2	9.23e-08	0.134	21.7	0.0145	33.2	9.23e-08	0.134	21.7	0.0145	33.2
119000	8.83e-06	0.146	21.7	0.225	33	0.00144	0.175	21.8	0.0158	33	0.00145	0.175	21.8	0.0158	33	1e-09	0.133	21.6	0.118	33.2	8.81e-08	0.134	21.7	0.0145	33.2	8.82e-08	0.134	21.7	0.0145	33.2	1e-09	0.133	21.6	0.118	33.2	8.81e-08	0.134	21.7	0.0145	33.2	8.82e-08	0.134	21.7	0.0145	33.2
119000	8.57e-06	0.145	21.7	0.225	33	0.0014	0.174	21.8	0.0158	33	0.0014	0.174	21.8	0.0158	33	9.53e-10	0.133	21.6	0.118	33.2	8.4e-08	0.134	21.7	0.0145	33.2	8.4e-08	0.134	21.7	0.0145	33.2	9.53e-10	0.133	21.6	0.118	33.2	8.4e-08	0.134	21.7	0.0145	33.2	8.4e-08	0.134	21.7	0.0145	33.2
119000	8.32e-06	0.145	21.7	0.224	33	0.00136	0.173	21.8	0.0157	33	0.00136	0.173	21.8	0.0157	33	9.08e-10	0.133	21.5	0.118	33.2	8e-08	0.134	21.7	0.0145	33.2	8e-08	0.134	21.7	0.0145	33.2	9.08e-10	0.133	21.5	0.118	33.2	8e-08	0.134	21.7	0.0145	33.2	8e-08	0.134	21.7	0.0145	33.2
119000	8.08e-06	0.145	21.6	0.224	33	0.00132	0.172	21.8	0.0157	33	0.00132	0.172	21.8	0.0157	33	8.7e-10	0.133	21.5	0.118	33.2	7.67e-08	0.134	21.6	0.0145	33.2	7.67e-08	0.134	21.6	0.0145	33.2	8.7e-10	0.133	21.5	0.118	33.2	7.67e-08	0.134	21.6	0.0145	33.2	7.67e-08	0.134	21.6	0.0145	33.2
120000	7.84e-06	0.145	21.6	0.223	33	0.00128	0.172	21.8	0.0157	33	0.00128	0.172	21.8	0.0157	33	8.34e-10	0.133	21.5	0.118	33.2	7.35e-08	0.134	21.6	0.0145	33.2	7.35e-08	0.134	21.6	0.0145	33.2	8.34e-10	0.133	21.5	0.118	33.2	7.35e-08	0.134	21.6	0.0145	33.2	7.35e-08	0.134	21.6	0.0145	33.2
120000	7.61e-06	0.144	21.6	0.223	33	0.00124	0.171	21.8	0.0156	33	0.00124	0.171	21.8	0.0156	33	7.99e-10	0.133	21.5	0.118	33.2	7.04e-08	0.134	21.6	0.0145	33.2	7.04e-08	0.134	21.6	0.0145	33.2	7.99e-10	0.133	21.5	0.118	33.2	7.04e-08	0.134	21.6	0.0145	33.2	7.04e-08	0.134	21.6	0.0145	33.2
120000	7.38e-06	0.144	21.6	0.223	33	0.00121	0.17	21.8	0.0156	33	0.00121	0.17	21.8	0.0156	33	7.64e-10	0.133	21.5	0.118	33.2	6.73e-08	0.134	21.6	0.0145	33.2	6.73e-08	0.134	21.6	0.0145	33.2	7.64e-10	0.133	21.5	0.118	33.2	6.73e-08	0.134	21.6	0.0145	33.2	6.73e-08	0.134	21.6	0.0145	33.2
120000	7.17e-06	0.144	21.6	0.222	33	0.00117	0.169	21.8	0.0156	33	0.00117	0.169	21.8	0.0156	33	7.29e-10	0.133	21.5	0.118	33.2	6.43e-08	0.133	21.6	0.0145	33.2	6.43e-08	0.133	21.6	0.0145	33.2	7.29e-10	0.133	21.5	0.118	33.2	6.43e-08	0.133	21.6	0.0145	33.2	6.43e-08	0.133	21.6	0.0145	33.2
120000	6.96e-06	0.144	21.6	0.222	33	0.00114	0.169	21.8	0.0155	33	0.00114	0.169	21.8	0.0155	33	6.94e-10	0.132	21.5	0.118	33.2	6.11e-08	0.133	21.6	0.0145	33.2	6.11e-08	0.133	21.6	0.0145	33.2	6.94e-10	0.132	21.5	0.118	33.2	6.11e-08	0.133	21.6	0.0145	33.2	6.11e-08	0.133	21.6	0.0145	33.2
120000	6.75e-06	0.143	21.6	0.221	33	0.0011	0.168	21.8	0.0155	33	0.0011	0.168	21.8	0.0155	33	6.57e-10	0.132	21.5	0.118	33.3	5.79e-08	0.133	21.6	0.0145	33.3	5.79e-08	0.133	21.6	0.0145	33.2	6.57e-10	0.132	21.5	0.118	33.3	5.79e-08	0.133	21.6	0.0145	33.3	5.79e-08	0.133	21.6	0.0145	33.2
121000	6.55e-06	0.143	21.6	0.221	33	0.00107	0.167	21.8	0.0155	33	0.00107	0.167	21.8	0.0155	33	6.18e-10	0.132	21.5	0.118	33.3	5.45e-08	0.133	21.6	0.0145	33.3	5.45e-08	0.133	21.6	0.0145	33.2	6.18e-10	0.132	21.5	0.118	33.3	5.45e-08	0.133	21.6	0.0145	33.3	5.45e-08	0.133	21.6	0.0145	33.2
121000	6.36e-06	0.143	21.6	0.221	33	0.00104	0.166	21.8	0.0155	33	0.00104	0.166	21.8	0.0155	33	5.82e-10	0.132	21.5	0.118	33.3	5.13e-08	0.133	21.6	0.0145	33.3	5.13e-08	0.133	21.6	0.0145	33.3	5.82e-10	0.132	21.5	0.118	33.3	5.13e-08	0.133	21.6	0.0145	33.3	5.13e-08	0.133	21.6	0.0145	33.3
121000	6.17e-06	0.143	21.6	0.22	33.1	0.00101	0.166	21.8	0.0154	33.1	0.00101	0.166	21.8	0.0154	33	5.46e-10	0.132	21.5	0.118	33.3	4.81e-08	0.133	21.6	0.0145	33.3	4.81e-08	0.133	21.6	0.0145	33.3	5.46e-10	0.132	21.5	0.118	33.3	4.81e-08	0.133	21.6	0.0145	33.3	4.81e-08	0.133	21.6	0.0145	33.3
121000	5.99e-06	0.142	21.6	0.22	33.1	0.00098	0.165	21.8	0.0154	33.1	0.00098	0.165	21.8	0.0154	33	5.11e-10	0.132	21.5	0.118	33.3	4.5e-08	0.133	21.6	0.0145	33.3	4.5e-08	0.133	21.6	0.0145	33.3	5.11e-10	0.132	21.5	0.118	33.3	4.5e-08	0.133	21.6	0.0145	33.3	4.5e-08	0.133	21.6	0.0145	33.3
121000	5.81e-06	0.142	21.6	0.22	33.1	0.000951	0.164	21.8	0.0154	33.1	0.000951	0.164	21.8	0.0154	33.1	4.76e-10	0.132	21.5	0.118	33.3	4.2e-08	0.133	21.6	0.0144	33.3	4.2e-08	0.133	21.6	0.0144	33.3	4.76e-10	0.132	21.5	0.118	33.3	4.2e-08	0.133	21.6	0.0144	33.3	4.2e-08	0.133	21.6	0.0144	33.3
121000	5.64e-06	0.142	21.6	0.219	33.1	0.000923	0.164	21.8	0.0154	33.1	0.000923	0.164	21.8	0.0154	33.1	4.42e-10	0.132	21.5	0.118	33.3	3.9e-08	0.133	21.6	0.0144	33.3	3.9e-08	0.133	21.6	0.0144	33.3	4.42e-10	0.132	21.5	0.118	33.3	3.9e-08	0.133	21.6	0.0144	33.3	3.9e-08	0.133	21.6	0.0144	33.3
122000	5.48e-06	0.142	21.6	0.219	33.1	0.000896	0.163	21.8	0.0153	33.1	0.000896	0.163	21.8	0.0153	33.1	4.1e-10	0.132	21.5	0.117	33.3	3.61e-08	0.133	21.6	0.0144	33.3	3.61e-08	0.133	21.6	0.0144	33.3	4.1e-10	0.132	21.5	0.117	33.3	3.61e-08	0.133	21.6	0.0144	33.3	3.61e-08	0.133	21.6	0.0144	33.3
122000	5.31e-06	0.142	21.6	0.219	33.1	0.00087	0.162	21.7	0.0153	33.1	0.00087	0.162	21.7	0.0153	33.1	3.79e-10	0.132	21.5	0.117	33.3	3.34e-08	0.133	21.6	0.0144	33.3	3.34e-08	0.133	21.6	0.0144	33.3	3.79e-10	0.132	21.5	0.117	33.3	3.34e-08	0.133	21.6	0.0144	33.3	3.34e-08	0.133	21.6	0.0144	33.3
122000	5.16e-06	0.141	21.6	0.218	33.1	0.000844	0.162	21.7	0.0153	33.1	0.000844	0.162	21.7	0.0153	33.1	3.5e-10	0.132	21.5	0.117	33.3	3.09e-08	0.133	21.6	0.0144	33.3	3.09e-08	0.133	21.6	0.0144	33.3	3.5e-10	0.132	21.5	0.117	33.3	3.09e-08	0.133	21.6	0.0144	33.3	3.09e-08	0.133	21.6	0.0144	33.3
122000	5.01e-06	0.141	21.6	0.218	33.1	0.000819	0.161	21.7	0.0153	33.1	0.000819	0.161	21.7	0.0153	33.1	3.25e-10	0.132	21.5	0.117	33.3	2.86e-08	0.133	21.6	0.0144	33.3	2.86e-08	0.133	21.6	0.0144	33.3	3.25e-10	0.132	21.5	0.117	33.3	2.86e-08	0.133	21.6	0.0144	33.3	2.86e-08	0.133	21.6	0.0144	33.3
122000	4.86e-06	0.141	21.6	0.218	33.1	0.000795	0.161	21.7	0.0153	33.1	0.000795	0.161	21.7	0.0153	33.1	2.95e-10	0.132	21.4	0.117	33.3	2.6e-08	0.133	21.5	0.0144	33.3	2.6e-08	0.133	21.5	0.0144	33.3	2.95e-10	0.132	21.4	0.117	33.3	2.6e-08	0.133	21.5	0.0144	33.3	2.6e-08	0.133	21.5	0.0144	33.3
122000	4.71e-06	0.141	21.5	0.218	33.1	0.000772	0.16	21.7	0.0152	33.1	0.000772	0.16	21.7	0.0152	33.1	2.62e-10	0.132	21.4	0.117	33.3	2.31e-08	0.133	21.5	0.0144	33.3	2.31e-08	0.133	21.5	0.0144	33.3	2.62e-10	0.132	21.4	0.117	33.3	2.31e-08	0.133	21.5	0.0144	33.3	2.31e-08	0.133	21.5	0.0144	33.3
123000	4.58e-06	0.141	21.5	0.217	33.1	0.000749	0.159	21.7	0.0152	33.1	0.000749	0.159	21.7	0.0152	33.1	2.3e-10	0.132	21.4	0.117	33.3	2.03e-08	0.133	21.5	0.0144	33.3	2.03e-08	0.133	21.5	0.0144	33.3	2.3e-10	0.132	21.4	0.117	33.3	2.03e-08	0.133	21.5	0.0144	33.3	2.03e-08	0.133	21.5	0.0144	33.3
123000	4.44e-06	0.14	21.5	0.217	33.1	0.000727	0.159	21.7	0.0152	33.1	0.000727	0.159	21.7	0.0152	33.1	2e-10	0.132	21.4	0.117	33.3	1.76e-08	0.133	21.5	0.0144	33.3	1.76e-08	0.133	21.5	0.0144	33.3	2e-10	0.132	21.4	0.117	33.3	1.76e-08	0.133	21.5	0.0144	33.3	1.76e-08	0.133	21.5	0.0144	33.3
123000	4.31e-06	0.14	21.5	0.217	33.1	0.000705	0.158	21.7	0.0152	33.1	0.000705	0.158	21.7	0.0152	33.1	1.71e-10	0.132	21.4	0.117	33.3	1.5e-08	0.133	21.5	0.0144	33.3	1.5e-08	0.133	21.5	0.0144	33.3	1.71e-10	0.132	21.4	0.117	33.3	1.5e-08	0.133	21.5	0.0144	33.3	1.5e-08	0.133	21.5	0.0144	33.3
123000	4.18e-06	0.14	21.5	0.216	33.1	0.000684	0.158	21.7	0.0152	33.1	0.000684	0.158	21.7	0.0152	33.1	1.44e-10	0.132	21.4	0.117	33.3	1.27e-08	0.133	21.5	0.0144	33.3	1.27e-08	0.133	21.5	0.0144	33.3	1.44e-10	0.132	21.4	0.117	33.3	1.27e-08	0.133	21.5	0.0144	33.3	1.27e-08	0.133	21.5	0.0144	33.3
123000	4.06e-06	0.14	21.5	0.216	33.1	0.000664	0.157	21.7	0.0151	33.1	0.000664	0.157	21.7	0.0151	33.1	1.21e-10	0.132	21.4	0.117	33.4	1.06e-08	0.133	21.5	0.0144	33.4	1.06e-08	0.133	21.5	0.0144	33.3	1.21e-10	0.132	21.4	0.117	33.4	1.06e-08	0.133	21.5	0.0144	33.4	1.06e-08	0.133	21.5	0.0144	33.3
124000	3.94e-06	0.14	21.5	0.216	33.1	0.000644	0.157	21.7	0.0151	33.1	0.000645	0.157	21.7	0.0151	33.1	1.01e-10	0.132	21.4	0.117	33.4	8.9e-09	0.133	21.5	0.0144	33.4	8.9e-09	0.133	21.5	0.0144	33.3	1.01e-10	0.132	21.4	0.117	33.4	8.9e-09	0.133	21.5	0.0144	33.4	8.9e-09	0.133	21.5	0.0144	33.3
124000	3.82e-06	0.139	21.5	0.216	33.2	0.000625	0.156	21.7	0.0151	33.2	0.000625	0.156	21.7	0.0151	33.1	8.61e-11	0.132	21.4	0.117	33.4	7.58e-09	0.132	21.5	0.0144	33.4	7.58e-09	0.132	21.5	0.0144	33.4	8.61e-11	0.132	21.4	0.117	33.4	7.58e-09	0.132	21.5	0.0144	33.4	7.58e-09	0.132	21.5	0.0144	33.4
124000	3.71e-06	0.139	21.5	0.215	33.2	0.000607	0.156	21.7	0.0151	33.2	0.000607	0.156	21.7	0.0151	33.1	7.67e-11	0.132	21.4	0.117	33.4	6.76e-09	0.132	21.5	0.0144	33.4	6.76e-09	0.132	21.5	0.0144	33.4	7.67e-11	0.132	21.4	0.117	33.4	6.76e-09	0.132	21.5	0.0144	33.4	6.76e-09	0.132	21.5	0.0144	33.4
124000	3.6e-06	0.139	21.5	0.215	33.2	0.000589	0.155	21.7	0.0151	33.2	0.000589	0.155	21.7	0.0151	33.2	6.5e-11	0.132	21.4	0.117	33.4	5.73e-09	0.132	21.5	0.0144	33.4	5.73e-09	0.132	21.5	0.0144	33.4	6.5e-11	0.132	21.4	0.117	33.4	5.73e-09	0.132	21.5	0.0144	33.4	5.73e-09	0.132	21.5	0.0144	33.4
124000	3.49e-06	0.139	21.5	0.215	33.2	0.000572	0.155	21.7	0.015	33.2	0.000572	0.155	21.7	0.015	33.2	4.74e-11	0.132	21.4	0.117	33.4	4.17e-09	0.132	21.5	0.0144	33.4	4.17e-09	0.132	21.5	0.0144	33.4	4.74e-11	0.132	21.4	0.117	33.4	4.17e-09	0.132	21.5	0.0144	33.4	4.17e-09	0.132	21.5	0.0144	33.4
124000	3.39e-06	0.139	21.5	0.215	33.2	0.000555	0.154	21.7	0.015	33.2	0.000555	0.154	21.7	0.015	33.2	3.12e-11	0.132	21.4	0.117	33.4	2.75e-09	0.132	21.5	0.0144	33.4	2.75e-09	0.132	21.5	0.0144	33.4	3.12e-11	0.132	21.4	0.117	33.4	2.75e-09	0.132	21.5	0.0144	33.4	2.75e-09	0.132	21.5	0.0144	33.4
125000	3.29e-06	0.139	21.5	0.214	33.2	0.000538	0.154	21.7	0.015	33.2	0.000538	0.154	21.7	0.015	33.2	1.67e-11	0.132	21.4	0.117	33.4	1.47e-09	0.132	21.5	0.0144	33.4	1.47e-09	0.132	21.5	0.0144	33.4	1.67e-11	0.132	21.4	0.117	33.4	1.47e-09	0.132	21.5	0.0144	33.4	1.47e-09	0.132	21.5	0.0144	33.4
125000	3.19e-06	0.139	21.5	0.214	33.2	0.000522	0.153	21.7	0.015	33.2	0.000522	0.153	21.7	0.015	33.2	3.94e-12	0.132	21.4	0.117	33.4	3.47e-10	0.132	21.5	0.0144	33.4	3.47e-10	0.132	21.5	0.0144	33.4	3.94e-12	0.132	21.4	0.117	33.4	3.47e-10	0.132	21.5	0.0144	33.4	3.47e-10	0.132	21.5	0.0144	33.4
125000	3.1e-06	0.138	21.5	0.214	33.2	0.000507	0.153	21.6	0.015	33.2	0.000507	0.153	21.6	0.015	33.2	-6.76e-12	0.132	21.4	0.117	33.4	-5.97e-10	0.132	21.5	0.0144	33.4	-5.97e-10	0.132	21.5	0.0144	33.4	-6.76e-12	0.132	21.4	0.117	33.4	-5.97e-10	0.132	21.5	0.0144	33.4	-5.97e-10	0.132	21.5	0.0144	33.4
125000	3.01e-06	0.138	21.5	0.214	33.2	0.000492	0.152	21.6	0.015	33.2	0.000492	0.152	21.6	0.015	33.2	-1.52e-11	0.131	21.4	0.117	33.4	-1.34e-09	0.132	21.5	0.0144	33.4	-1.34e-09	0.132	21.5	0.0144	33.4	-1.52e-11	0.131	21.4	0.117	33.4	-1.34e-09	0.132	21.5	0.0144	33.4	-1.34e-09	0.132	21.5	0.0144	33.4
125000	2.92e-06	0.138	21.5	0.213	33.2	0.000477	0.152	21.6	0.0149	33.2	0.000477	0.152	21.6	0.0149	33.2	-2.13e-11	0.131	21.3	0.117	33.4	-1.88e-09	0.132	21.4	0.0144	33.4	-1.88e-09	0.132	21.4	0.0144	33.4	-2.13e-11	0.131	21.3	0.117	33.4	-1.88e-09	0.132	21.4	0.0144	33.4	-1.88e-09	0.132	21.4	0.0144	33.4
125000	2.83e-06	0.138	21.4	0.213	33.2	0.000463	0.152	21.6	0.0149	33.2	0.000463	0.152	21.6	0.0149	33.2	-2.46e-11	0.131	21.3	0.117	33.4	-2.17e-09	0.132	21.4	0.0144	33.4	-2.17e-09	0.132	21.4	0.0144	33.4	-2.46e-11	0.131	21.3	0.117	33.4	-2.17e-09	0.132	21.4	0.0144	33.4	-2.17e-09	0.132	21.4	0.0144	33.4
126000	2.75e-06	0.138	21.4	0.213	33.2	0.000449	0.151	21.6	0.0149	33.2	0.000449	0.151	21.6	0.0149	33.2	-2.51e-11	0.131	21.3	0.117	33.4	-2.21e-09	0.132	21.4	0.0144	33.4	-2.21e-09	0.132	21.4	0.0144	33.4	-2.51e-11	0.131	21.3	0.117	33.4	-2.21e-09	0.132	21.4	0.0144	33.4	-2.21e-09	0.132	21.4	0.0144	33.4
126000	2.66e-06	0.138	21.4	0.213	33.2	0.000436	0.151	21.6	0.0149	33.2	0.000436	0.151	21.6	0.0149	33.2	-2.46e-11	0.131	21.3	0.117	33.4	-2.17e-09	0.132	21.4	0.0144	33.4	-2.17e-09	0.132	21.4	0.0144	33.4	-2.46e-11	0.131	21.3	0.117	33.4	-2.17e-09	0.132	21.4	0.0144	33.4	-2.17e-09	0.132	21.4	0.0144	33.4
126000	2.59e-06	0.138	21.4	0.213	33.2	0.000423	0.15	21.6	0.0149	33.2	0.000423	0.15	21.6	0.0149	33.2	-2.69e-11	0.131	21.3	0.117	33.4	-2.37e-09	0.132	21.4	0.0143	33.4	-2.37e-09	0.132	21.4	0.0143	33.4	-2.69e-11	0.131	21.3	0.117	33.4	-2.37e-09	0.132	21.4	0.0143	33.4	-2.37e-09	0.132	21.4	0.0143	33.4
126000	2.51e-06	0.137	21.4	0.212	33.2	0.000411	0.15	21.6	0.0149	33.2	0.000411	0.15	21.6	0.0149	33.2	-2.81e-11	0.131	21.3	0.117	33.4	-2.48e-09	0.132	21.4	0.0143	33.4	-2.48e-09	0.132	21.4	0.0143	33.4	-2.81e-11	0.131	21.3	0.117	33.4	-2.48e-09	0.132	21.4	0.0143	33.4	-2.48e-09	0.132	21.4	0.0143	33.4
126000	2.43e-06	0.137	21.4	0.212	33.2	0.000398	0.15	21.6	0.0148	33.2	0.000398	0.15	21.6	0.0148	33.2	-2.86e-11	0.131	21.3	0.117	33.5	-2.52e-09	0.132	21.4	0.0143	33.5	-2.52e-09	0.132	21.4	0.0143	33.4	-2.86e-11	0.131	21.3	0.117	33.5	-2.52e-09	0.132	21.4	0.0143	33.5	-2.52e-09	0.132	21.4	0.0143	33.4
126000	2.36e-06	0.137	21.4	0.212	33.2	0.000387	0.149	21.6	0.0148	33.2	0.000387	0.149	21.6	0.0148	33.2	-2.83e-11	0.131	21.3	0.117	33.5	-2.49e-09	0.132	21.4	0.0143	33.5	-2.49e-09	0.132	21.4	0.0143	33.4	-2.83e-11	0.131	21.3	0.117	33.5	-2.49e-09	0.132	21.4	0.0143	33.5	-2.49e-09	0.132	21.4	0.0143	33.4
127000	2.29e-06	0.137	21.4	0.212	33.3	0.000375	0.149	21.6	0.0148	33.3	0.000375	0.149	21.6	0.0148	33.2	-2.74e-11	0.131	21.3	0.117	33.5	-2.41e-09	0.132	21.4	0.0143	33.5	-2.41e-09	0.132	21.4	0.0143	33.4	-2.74e-11	0.131	21.3	0.117	33.5	-2.41e-09	0.132	21.4	0.0143	33.5	-2.41e-09	0.132	21.4	0.0143	33.4
127000	2.22e-06	0.137	21.4	0.212	33.3	0.000364	0.149	21.6	0.0148	33.3	0.000364	0.149	21.6	0.0148	33.2	-2.6e-11	0.131	21.3	0.117	33.5	-2.29e-09	0.132	21.4	0.0143	33.5	-2.29e-09	0.132	21.4	0.0143	33.5	-2.6e-11	0.131	21.3	0.117	33.5	-2.29e-09	0.132	21.4	0.0143	33.5	-2.29e-09	0.132	21.4	0.0143	33.5
127000	2.16e-06	0.137	21.4	0.211	33.3	0.000353	0.148	21.6	0.0148	33.3	0.000353	0.148	21.6	0.0148	33.3	-2.42e-11	0.131	21.3	0.117	33.5	-2.13e-09	0.132	21.4	0.0143	33.5	-2.13e-09	0.132	21.4	0.0143	33.5	-2.42e-11	0.131	21.3	0.117	33.5	-2.13e-09	0.132	21.4	0.0143	33.5	-2.13e-09	0.132	21.4	0.0143	33.5
127000	2.09e-06	0.137	21.4	0.211	33.3	0.000343	0.148	21.6	0.0148	33.3	0.000343	0.148	21.6	0.0148	33.3	-2.22e-11	0.131	21.3	0.117	33.5	-1.96e-09	0.132	21.4	0.0143	33.5	-1.96e-09	0.132	21.4	0.0143	33.5	-2.22e-11	0.131	21.3	0.117	33.5	-1.96e-09	0.132	21.4	0.0143	33.5	-1.96e-09	0.132	21.4	0.0143	33.5
127000	2.03e-06	0.137	21.4	0.211	33.3	0.000333	0.147	21.6	0.0148	33.3	0.000333	0.147	21.6	0.0148	33.3	-2.02e-11	0.131	21.3	0.116	33.5	-1.78e-09	0.132	21.4	0.0143	33.5	-1.78e-09	0.132	21.4	0.0143	33.5	-2.02e-11	0.131	21.3	0.116	33.5	-1.78e-09	0.132	21.4	0.0143	33.5	-1.78e-09	0.132	21.4	0.0143	33.5
127000	1.97e-06	0.136	21.4	0.211	33.3	0.000323	0.147	21.6	0.0147	33.3	0.000323	0.147	21.6	0.0147	33.3	-1.81e-11	0.131	21.3	0.116	33.5	-1.6e-09	0.132	21.4	0.0143	33.5	-1.6e-09	0.132	21.4	0.0143	33.5	-1.81e-11	0.131	21.3	0.116	33.5	-1.6e-09	0.132	21.4	0.0143	33.5	-1.6e-09	0.132	21.4	0.0143	33.5
128000	1.91e-06	0.136	21.4	0.211	33.3	0.000313	0.147	21.6	0.0147	33.3	0.000313	0.147	21.6	0.0147	33.3	-1.48e-11	0.131	21.3	0.116	33.5	-1.31e-09	0.132	21.4	0.0143	33.5	-1.31e-09	0.132	21.4	0.0143	33.5	-1.48e-11	0.131	21.3	0.116	33.5	-1.31e-09	0.132	21.4	0.0143	33.5	-1.31e-09	0.132	21.4	0.0143	33.5
128000	1.86e-06	0.136	21.4	0.21	33.3	0.000304	0.147	21.6	0.0147	33.3	0.000304	0.147	21.6	0.0147	33.3	-1.15e-11	0.131	21.3	0.116	33.5	-1.01e-09	0.132	21.4	0.0143	33.5	-1.01e-09	0.132	21.4	0.0143	33.5	-1.15e-11	0.131	21.3	0.116	33.5	-1.01e-09	0.132	21.4	0.0143	33.5	-1.01e-09	0.132	21.4	0.0143	33.5
128000	1.8e-06	0.136	21.4	0.21	33.3	0.000295	0.146	21.5	0.0147	33.3	0.000295	0.146	21.5	0.0147	33.3	-8.11e-12	0.131	21.3	0.116	33.5	-7.14e-10	0.132	21.4	0.0143	33.5	-7.14e-10	0.132	21.4	0.0143	33.5	-8.11e-12	0.131	21.3	0.116	33.5	-7.14e-10	0.132	21.4	0.0143	33.5	-7.14e-10	0.132	21.4	0.0143	33.5
128000	1.75e-06	0.136	21.4	0.21	33.3	0.000286	0.146	21.5	0.0147	33.3	0.000286	0.146	21.5	0.0147	33.3	-4.86e-12	0.131	21.2	0.116	33.5	-4.28e-10	0.132	21.4	0.0143	33.5	-4.28e-10	0.132	21.4	0.0143	33.5	-4.86e-12	0.131	21.2	0.116	33.5	-4.28e-10	0.132	21.4	0.0143	33.5	-4.28e-10	0.132	21.4	0.0143	33.5
128000	1.7e-06	0.136	21.4	0.21	33.3	0.000278	0.146	21.5	0.0147	33.3	0.000278	0.146	21.5	0.0147	33.3	-1.85e-12	0.131	21.2	0.116	33.5	-1.63e-10	0.131	21.3	0.0143	33.5	-1.63e-10	0.131	21.3	0.0143	33.5	-1.85e-12	0.131	21.2	0.116	33.5	-1.63e-10	0.131	21.3	0.0143	33.5	-1.63e-10	0.131	21.3	0.0143	33.5
129000	1.65e-06	0.136	21.3	0.21	33.3	0.000269	0.145	21.5	0.0147	33.3	0.000269	0.145	21.5	0.0147	33.3	8.04e-13	0.131	21.2	0.116	33.5	7.1e-11	0.131	21.3	0.0143	33.5	7.1e-11	0.131	21.3	0.0143	33.5	8.04e-13	0.131	21.2	0.116	33.5	7.1e-11	0.131	21.3	0.0143	33.5	7.1e-11	0.131	21.3	0.0143	33.5
129000	1.6e-06	0.136	21.3	0.21	33.3	0.000261	0.145	21.5	0.0147	33.3	0.000261	0.145	21.5	0.0147	33.3	2.99e-12	0.131	21.2	0.116	33.5	2.63e-10	0.131	21.3	0.0143	33.5	2.63e-10	0.131	21.3	0.0143	33.5	2.99e-12	0.131	21.2	0.116	33.5	2.63e-10	0.131	21.3	0.0143	33.5	2.63e-10	0.131	21.3	0.0143	33.5
129000	1.55e-06	0.136	21.3	0.21	33.3	0.000253	0.145	21.5	0.0146	33.3	0.000254	0.145	21.5	0.0146	33.3	4.57e-12	0.131	21.2	0.116	33.5	4.02e-10	0.131	21.3	0.0143	33.5	4.02e-10	0.131	21.3	0.0143	33.5	4.57e-12	0.131	21.2	0.116	33.5	4.02e-10	0.131	21.3	0.0143	33.5	4.02e-10	0.131	21.3	0.0143	33.5
129000	1.5e-06	0.135	21.3	0.209	33.3	0.000246	0.144	21.5	0.0146	33.3	0.000246	0.144	21.5	0.0146	33.3	5.42e-12	0.131	21.2	0.116	33.5	4.77e-10	0.131	21.3	0.0143	33.5	4.77e-10	0.131	21.3	0.0143	33.5	5.42e-12	0.131	21.2	0.116	33.5	4.77e-10	0.131	21.3	0.0143	33.5	4.77e-10	0.131	21.3	0.0143	33.5
129000	1.46e-06	0.135	21.3	0.209	33.3	0.000239	0.144	21.5	0.0146	33.3	0.000239	0.144	21.5	0.0146	33.3	5.47e-12	0.131	21.2	0.116	33.5	4.82e-10	0.131	21.3	0.0143	33.5	4.82e-10	0.131	21.3	0.0143	33.5	5.47e-12	0.131	21.2	0.116	33.5	4.82e-10	0.131	21.3	0.0143	33.5	4.82e-10	0.131	21.3	0.0143	33.5
129000	1.42e-06	0.135	21.3	0.209	33.3	0.000232	0.144	21.5	0.0146	33.3	0.000232	0.144	21.5	0.0146	33.3	7.01e-12	0.131	21.2	0.116	33.6	6.18e-10	0.131	21.3	0.0143	33.6	6.18e-10	0.131	21.3	0.0143	33.5	7.01e-12	0.131	21.2	0.116	33.6	6.18e-10	0.131	21.3	0.0143	33.6	6.18e-10	0.131	21.3	0.0143	33.5
130000	1.37e-06	0.135	21.3	0.209	33.4	0.000225	0.144	21.5	0.0146	33.4	0.000225	0.144	21.5	0.0146	33.3	8.31e-12	0.131	21.2	0.116	33.6	7.32e-10	0.131	21.3	0.0143	33.6	7.32e-10	0.131	21.3	0.0143	33.5	8.31e-12	0.131	21.2	0.116	33.6	7.32e-10	0.131	21.3	0.0143	33.6	7.32e-10	0.131	21.3	0.0143	33.5
130000	1.33e-06	0.135	21.3	0.209	33.4	0.000218	0.143	21.5	0.0146	33.4	0.000218	0.143	21.5	0.0146	33.3	9.36e-12	0.131	21.2	0.116	33.6	8.24e-10	0.131	21.3	0.0143	33.6	8.24e-10	0.131	21.3	0.0143	33.6	9.36e-12	0.131	21.2	0.116	33.6	8.24e-10	0.131	21.3	0.0143	33.6	8.24e-10	0.131	21.3	0.0143	33.6
130000	1.29e-06	0.135	21.3	0.209	33.4	0.000211	0.143	21.5	0.0146	33.4	0.000212	0.143	21.5	0.0146	33.4	1.01e-11	0.131	21.2	0.116	33.6	8.93e-10	0.131	21.3	0.0143	33.6	8.93e-10	0.131	21.3	0.0143	33.6	1.01e-11	0.131	21.2	0.116	33.6	8.93e-10	0.131	21.3	0.0143	33.6	8.93e-10	0.131	21.3	0.0143	33.6
130000	1.25e-06	0.135	21.3	0.208	33.4	0.000205	0.143	21.5	0.0146	33.4	0.000205	0.143	21.5	0.0146	33.4	1.07e-11	0.131	21.2	0.116	33.6	9.4e-10	0.131	21.3	0.0143	33.6	9.4e-10	0.131	21.3	0.0143	33.6	1.07e-11	0.131	21.2	0.116	33.6	9.4e-10	0.131	21.3	0.0143	33.6	9.4e-10	0.131	21.3	0.0143	33.6
130000	1.22e-06	0.135	21.3	0.208	33.4	0.000199	0.143	21.5	0.0146	33.4	0.000199	0.143	21.5	0.0146	33.4	1.09e-11	0.131	21.2	0.116	33.6	9.63e-10	0.131	21.3	0.0143	33.6	9.63e-10	0.131	21.3	0.0143	33.6	1.09e-11	0.131	21.2	0.116	33.6	9.63e-10	0.131	21.3	0.0143	33.6	9.63e-10	0.131	21.3	0.0143	33.6
130000	1.18e-06	0.135	21.3	0.208	33.4	0.000193	0.142	21.5	0.0146	33.4	0.000193	0.142	21.5	0.0146	33.4	1.1e-11	0.13	21.2	0.116	33.6	9.65e-10	0.131	21.3	0.0143	33.6	9.65e-10	0.131	21.3	0.0143	33.6	1.1e-11	0.13	21.2	0.116	33.6	9.65e-10	0.131	21.3	0.0143	33.6	9.65e-10	0.131	21.3	0.0143	33.6
131000	1.15e-06	0.135	21.3	0.208	33.4	0.000187	0.142	21.5	0.0145	33.4	0.000187	0.142	21.5	0.0145	33.4	1.07e-11	0.13	21.2	0.116	33.6	9.45e-10	0.131	21.3	0.0143	33.6	9.45e-10	0.131	21.3	0.0143	33.6	1.07e-11	0.13	21.2	0.116	33.6	9.45e-10	0.131	21.3	0.0143	33.6	9.45e-10	0.131	21.3	0.0143	33.6
131000	1.11e-06	0.134	21.3	0.208	33.4	0.000182	0.142	21.5	0.0145	33.4	0.000182	0.142	21.5	0.0145	33.4	1.03e-11	0.13	21.2	0.116	33.6	9.05e-10	0.131	21.3	0.0143	33.6	9.05e-10	0.131	21.3	0.0143	33.6	1.03e-11	0.13	21.2	0.116	33.6	9.05e-10	0.131	21.3	0.0143	33.6	9.05e-10	0.131	21.3	0.0143	33.6
131000	1.08e-06	0.134	21.3	0.208	33.4	0.000176	0.142	21.5	0.0145	33.4	0.000176	0.142	21.5	0.0145	33.4	9.62e-12	0.13	21.2	0.116	33.6	8.48e-10	0.131	21.3	0.0142	33.6	8.48e-10	0.131	21.3	0.0142	33.6	9.62e-12	0.13	21.2	0.116	33.6	8.48e-10	0.131	21.3	0.0142	33.6	8.48e-10	0.131	21.3	0.0142	33.6
131000	1.05e-06	0.134	21.3	0.208	33.4	0.000171	0.142	21.4	0.0145	33.4	0.000171	0.142	21.4	0.0145	33.4	8.75e-12	0.13	21.2	0.116	33.6	7.71e-10	0.131	21.3	0.0142	33.6	7.71e-10	0.131	21.3	0.0142	33.6	8.75e-12	0.13	21.2	0.116	33.6	7.71e-10	0.131	21.3	0.0142	33.6	7.71e-10	0.131	21.3	0.0142	33.6
131000	1.01e-06	0.134	21.3	0.208	33.4	0.000166	0.141	21.4	0.0145	33.4	0.000166	0.141	21.4	0.0145	33.4	7.71e-12	0.13	21.1	0.116	33.6	6.79e-10	0.131	21.2	0.0142	33.6	6.79e-10	0.131	21.2	0.0142	33.6	7.71e-12	0.13	21.1	0.116	33.6	6.79e-10	0.131	21.2	0.0142	33.6	6.79e-10	0.131	21.2	0.0142	33.6
131000	9.84e-07	0.134	21.3	0.207	33.4	0.000161	0.141	21.4	0.0145	33.4	0.000161	0.141	21.4	0.0145	33.4	6.53e-12	0.13	21.1	0.116	33.6	5.75e-10	0.131	21.2	0.0142	33.6	5.75e-10	0.131	21.2	0.0142	33.6	6.53e-12	0.13	21.1	0.116	33.6	5.75e-10	0.131	21.2	0.0142	33.6	5.75e-10	0.131	21.2	0.0142	33.6
132000	9.55e-07	0.134	21.2	0.207	33.4	0.000156	0.141	21.4	0.0145	33.4	0.000156	0.141	21.4	0.0145	33.4	5.26e-12	0.13	21.1	0.116	33.6	4.63e-10	0.131	21.2	0.0142	33.6	4.63e-10	0.131	21.2	0.0142	33.6	5.26e-12	0.13	21.1	0.116	33.6	4.63e-10	0.131	21.2	0.0142	33.6	4.63e-10	0.131	21.2	0.0142	33.6
132000	9.27e-07	0.134	21.2	0.207	33.4	0.000152	0.141	21.4	0.0145	33.4	0.000152	0.141	21.4	0.0145	33.4	3.92e-12	0.13	21.1	0.116	33.6	3.45e-10	0.131	21.2	0.0142	33.6	3.45e-10	0.131	21.2	0.0142	33.6	3.92e-12	0.13	21.1	0.116	33.6	3.45e-10	0.131	21.2	0.0142	33.6	3.45e-10	0.131	21.2	0.0142	33.6
132000	8.99e-07	0.134	21.2	0.207	33.4	0.000147	0.14	21.4	0.0145	33.4	0.000147	0.14	21.4	0.0145	33.4	2.57e-12	0.13	21.1	0.116	33.6	2.26e-10	0.131	21.2	0.0142	33.6	2.26e-10	0.131	21.2	0.0142	33.6	2.57e-12	0.13	21.1	0.116	33.6	2.26e-10	0.131	21.2	0.0142	33.6	2.26e-10	0.131	21.2	0.0142	33.6
132000	8.72e-07	0.134	21.2	0.207	33.4	0.000143	0.14	21.4	0.0145	33.4	0.000143	0.14	21.4	0.0145	33.4	1.24e-12	0.13	21.1	0.116	33.6	1.09e-10	0.131	21.2	0.0142	33.6	1.09e-10	0.131	21.2	0.0142	33.6	1.24e-12	0.13	21.1	0.116	33.6	1.09e-10	0.131	21.2	0.0142	33.6	1.09e-10	0.131	21.2	0.0142	33.6
132000	8.46e-07	0.134	21.2	0.207	33.4	0.000138	0.14	21.4	0.0145	33.4	0.000138	0.14	21.4	0.0145	33.4	-5.73e-15	0.13	21.1	0.116	33.7	-1.02e-12	0.131	21.2	0.0142	33.7	-1.02e-12	0.131	21.2	0.0142	33.6	-5.73e-15	0.13	21.1	0.116	33.7	-1.02e-12	0.131	21.2	0.0142	33.7	-1.02e-12	0.131	21.2	0.0142	33.6
132000	8.21e-07	0.134	21.2	0.207	33.5	0.000134	0.14	21.4	0.0144	33.5	0.000134	0.14	21.4	0.0144	33.4	-1.12e-12	0.13	21.1	0.116	33.7	-9.9e-11	0.131	21.2	0.0142	33.7	-9.9e-11	0.131	21.2	0.0142	33.6	-1.12e-12	0.13	21.1	0.116	33.7	-9.9e-11	0.131	21.2	0.0142	33.7	-9.9e-11	0.131	21.2	0.0142	33.6
133000	7.96e-07	0.134	21.2	0.207	33.5	0.00013	0.14	21.4	0.0144	33.5	0.00013	0.14	21.4	0.0144	33.4	-2.03e-12	0.13	21.1	0.116	33.7	-1.8e-10	0.131	21.2	0.0142	33.7	-1.8e-10	0.131	21.2	0.0142	33.7	-2.03e-12	0.13	21.1	0.116	33.7	-1.8e-10	0.131	21.2	0.0142	33.7	-1.8e-10	0.131	21.2	0.0142	33.7
133000	7.72e-07	0.134	21.2	0.206	33.5	0.000126	0.14	21.4	0.0144	33.5	0.000126	0.14	21.4	0.0144	33.5	-2.69e-12	0.13	21.1	0.116	33.7	-2.38e-10	0.131	21.2	0.0142	33.7	-2.38e-10	0.131	21.2	0.0142	33.7	-2.69e-12	0.13	21.1	0.116	33.7	-2.38e-10	0.131	21.2	0.0142	33.7	-2.38e-10	0.131	21.2	0.0142	33.7
133000	7.49e-07	0.133	21.2	0.206	33.5	0.000123	0.139	21.4	0.0144	33.5	0.000123	0.139	21.4	0.0144	33.5	-3.02e-12	0.13	21.1	0.116	33.7	-2.67e-10	0.131	21.2	0.0142	33.7	-2.67e-10	0.131	21.2	0.0142	33.7	-3.02e-12	0.13	21.1	0.116	33.7	-2.67e-10	0.131	21.2	0.0142	33.7	-2.67e-10	0.131	21.2	0.0142	33.7
133000	7.27e-07	0.133	21.2	0.206	33.5	0.000119	0.139	21.4	0.0144	33.5	0.000119	0.139	21.4	0.0144	33.5	-3.42e-12	0.13	21.1	0.116	33.7	-3.02e-10	0.131	21.2	0.0142	33.7	-3.03e-10	0.131	21.2	0.0142	33.7	-3.42e-12	0.13	21.1	0.116	33.7	-3.02e-10	0.131	21.2	0.0142	33.7	-3.03e-10	0.131	21.2	0.0142	33.7
133000	7.05e-07	0.133	21.2	0.206	33.5	0.000115	0.139	21.4	0.0144	33.5	0.000115	0.139	21.4	0.0144	33.5	-4.84e-12	0.13	21.1	0.116	33.7	-4.28e-10	0.131	21.2	0.0142	33.7	-4.28e-10	0.131	21.2	0.0142	33.7	-4.84e-12	0.13	21.1	0.116	33.7	-4.28e-10	0.131	21.2	0.0142	33.7	-4.28e-10	0.131	21.2	0.0142	33.7
134000	6.84e-07	0.133	21.2	0.206	33.5	0.000112	0.139	21.4	0.0144	33.5	0.000112	0.139	21.4	0.0144	33.5	-6.25e-12	0.13	21.1	0.116	33.7	-5.52e-10	0.131	21.2	0.0142	33.7	-5.52e-10	0.131	21.2	0.0142	33.7	-6.25e-12	0.13	21.1	0.116	33.7	-5.52e-10	0.131	21.2	0.0142	33.7	-5.52e-10	0.131	21.2	0.0142	33.7
134000	6.64e-07	0.133	21.2	0.206	33.5	0.000109	0.139	21.4	0.0144	33.5	0.000109	0.139	21.4	0.0144	33.5	-7.63e-12	0.13	21.1	0.115	33.7	-6.73e-10	0.13	21.2	0.0142	33.7	-6.73e-10	0.13	21.2	0.0142	33.7	-7.63e-12	0.13	21.1	0.115	33.7	-6.73e-10	0.13	21.2	0.0142	33.7	-6.73e-10	0.13	21.2	0.0142	33.7
134000	6.44e-07	0.133	21.2	0.206	33.5	0.000105	0.138	21.4	0.0144	33.5	0.000105	0.138	21.4	0.0144	33.5	-8.95e-12	0.13	21.1	0.115	33.7	-7.9e-10	0.13	21.2	0.0142	33.7	-7.9e-10	0.13	21.2	0.0142	33.7	-8.95e-12	0.13	21.1	0.115	33.7	-7.9e-10	0.13	21.2	0.0142	33.7	-7.9e-10	0.13	21.2	0.0142	33.7
134000	6.24e-07	0.133	21.2	0.206	33.5	0.000102	0.138	21.4	0.0144	33.5	0.000102	0.138	21.4	0.0144	33.5	-1.02e-11	0.13	21.1	0.115	33.7	-9e-10	0.13	21.2	0.0142	33.7	-9e-10	0.13	21.2	0.0142	33.7	-1.02e-11	0.13	21.1	0.115	33.7	-9e-10	0.13	21.2	0.0142	33.7	-9e-10	0.13	21.2	0.0142	33.7
134000	6.06e-07	0.133	21.2	0.206	33.5	9.91e-05	0.138	21.3	0.0144	33.5	9.91e-05	0.138	21.3	0.0144	33.5	-1.14e-11	0.13	21	0.115	33.7	-1e-09	0.13	21.1	0.0142	33.7	-1e-09	0.13	21.1	0.0142	33.7	-1.14e-11	0.13	21	0.115	33.7	-1e-09	0.13	21.1	0.0142	33.7	-1e-09	0.13	21.1	0.0142	33.7
134000	5.88e-07	0.133	21.2	0.205	33.5	9.62e-05	0.138	21.3	0.0144	33.5	9.62e-05	0.138	21.3	0.0144	33.5	-1.24e-11	0.13	21	0.115	33.7	-1.09e-09	0.13	21.1	0.0142	33.7	-1.09e-09	0.13	21.1	0.0142	33.7	-1.24e-11	0.13	21	0.115	33.7	-1.09e-09	0.13	21.1	0.0142	33.7	-1.09e-09	0.13	21.1	0.0142	33.7
135000	5.7e-07	0.133	21.1	0.205	33.5	9.33e-05	0.138	21.3	0.0144	33.5	9.33e-05	0.138	21.3	0.0144	33.5	-1.33e-11	0.13	21	0.115	33.7	-1.17e-09	0.13	21.1	0.0142	33.7	-1.17e-09	0.13	21.1	0.0142	33.7	-1.33e-11	0.13	21	0.115	33.7	-1.17e-09	0.13	21.1	0.0142	33.7	-1.17e-09	0.13	21.1	0.0142	33.7
135000	5.53e-07	0.133	21.1	0.205	33.5	9.05e-05	0.138	21.3	0.0143	33.5	9.05e-05	0.138	21.3	0.0143	33.5	-1.4e-11	0.13	21	0.115	33.7	-1.24e-09	0.13	21.1	0.0142	33.7	-1.24e-09	0.13	21.1	0.0142	33.7	-1.4e-11	0.13	21	0.115	33.7	-1.24e-09	0.13	21.1	0.0142	33.7	-1.24e-09	0.13	21.1	0.0142	33.7
135000	5.36e-07	0.133	21.1	0.205	33.5	8.78e-05	0.138	21.3	0.0143	33.5	8.78e-05	0.138	21.3	0.0143	33.5	-1.46e-11	0.13	21	0.115	33.7	-1.29e-09	0.13	21.1	0.0142	33.7	-1.29e-09	0.13	21.1	0.0142	33.7	-1.46e-11	0.13	21	0.115	33.7	-1.29e-09	0.13	21.1	0.0142	33.7	-1.29e-09	0.13	21.1	0.0142	33.7
135000	5.2e-07	0.133	21.1	0.205	33.5	8.51e-05	0.137	21.3	0.0143	33.5	8.51e-05	0.137	21.3	0.0143	33.5	-1.49e-11	0.13	21	0.115	33.7	-1.31e-09	0.13	21.1	0.0142	33.7	-1.31e-09	0.13	21.1	0.0142	33.7	-1.49e-11	0.13	21	0.115	33.7	-1.31e-09	0.13	21.1	0.0142	33.7	-1.31e-09	0.13	21.1	0.0142	33.7
135000	5.05e-07	0.133	21.1	0.205	33.5	8.26e-05	0.137	21.3	0.0143	33.5	8.26e-05	0.137	21.3	0.0143	33.5	-1.5e-11	0.13	21	0.115	33.8	-1.32e-09	0.13	21.1	0.0142	33.8	-1.32e-09	0.13	21.1	0.0142	33.7	-1.5e-11	0.13	21	0.115	33.8	-1.32e-09	0.13	21.1	0.0142	33.8	-1.32e-09	0.13	21.1	0.0142	33.7
135000	4.9e-07	0.133	21.1	0.205	33.6	8.01e-05	0.137	21.3	0.0143	33.6	8.01e-05	0.137	21.3	0.0143	33.5	-1.53e-11	0.13	21	0.115	33.8	-1.35e-09	0.13	21.1	0.0142	33.8	-1.35e-09	0.13	21.1	0.0142	33.7	-1.53e-11	0.13	21	0.115	33.8	-1.35e-09	0.13	21.1	0.0142	33.8	-1.35e-09	0.13	21.1	0.0142	33.7
136000	4.75e-07	0.132	21.1	0.205	33.6	7.77e-05	0.137	21.3	0.0143	33.6	7.77e-05	0.137	21.3	0.0143	33.5	-1.58e-11	0.13	21	0.115	33.8	-1.39e-09	0.13	21.1	0.0142	33.8	-1.39e-09	0.13	21.1	0.0142	33.8	-1.58e-11	0.13	21	0.115	33.8	-1.39e-09	0.13	21.1	0.0142	33.8	-1.39e-09	0.13	21.1	0.0142	33.8
136000	4.61e-07	0.132	21.1	0.205	33.6	7.54e-05	0.137	21.3	0.0143	33.6	7.54e-05	0.137	21.3	0.0143	33.6	-1.62e-11	0.13	21	0.115	33.8	-1.42e-09	0.13	21.1	0.0142	33.8	-1.42e-09	0.13	21.1	0.0142	33.8	-1.62e-11	0.13	21	0.115	33.8	-1.42e-09	0.13	21.1	0.0142	33.8	-1.42e-09	0.13	21.1	0.0142	33.8
136000	4.47e-07	0.132	21.1	0.205	33.6	7.31e-05	0.137	21.3	0.0143	33.6	7.31e-05	0.137	21.3	0.0143	33.6	-1.65e-11	0.13	21	0.115	33.8	-1.45e-09	0.13	21.1	0.0142	33.8	-1.45e-09	0.13	21.1	0.0142	33.8	-1.65e-11	0.13	21	0.115	33.8	-1.45e-09	0.13	21.1	0.0142	33.8	-1.45e-09	0.13	21.1	0.0142	33.8
136000	4.34e-07	0.132	21.1	0.205	33.6	7.09e-05	0.137	21.3	0.0143	33.6	7.09e-05	0.137	21.3	0.0143	33.6	-1.67e-11	0.13	21	0.115	33.8	-1.47e-09	0.13	21.1	0.0141	33.8	-1.47e-09	0.13	21.1	0.0141	33.8	-1.67e-11	0.13	21	0.115	33.8	-1.47e-09	0.13	21.1	0.0141	33.8	-1.47e-09	0.13	21.1	0.0141	33.8
136000	4.21e-07	0.132	21.1	0.204	33.6	6.88e-05	0.136	21.3	0.0143	33.6	6.88e-05	0.136	21.3	0.0143	33.6	-1.68e-11	0.129	21	0.115	33.8	-1.48e-09	0.13	21.1	0.0141	33.8	-1.48e-09	0.13	21.1	0.0141	33.8	-1.68e-11	0.129	21	0.115	33.8	-1.48e-09	0.13	21.1	0.0141	33.8	-1.48e-09	0.13	21.1	0.0141	33.8
136000	4.08e-07	0.132	21.1	0.204	33.6	6.68e-05	0.136	21.3	0.0143	33.6	6.68e-05	0.136	21.3	0.0143	33.6	-1.68e-11	0.129	21	0.115	33.8	-1.48e-09	0.13	21.1	0.0141	33.8	-1.48e-09	0.13	21.1	0.0141	33.8	-1.68e-11	0.129	21	0.115	33.8	-1.48e-09	0.13	21.1	0.0141	33.8	-1.48e-09	0.13	21.1	0.0141	33.8
137000	3.96e-07	0.132	21.1	0.204	33.6	6.48e-05	0.136	21.3	0.0143	33.6	6.48e-05	0.136	21.3	0.0143	33.6	-1.67e-11	0.129	21	0.115	33.8	-1.47e-09	0.13	21.1	0.0141	33.8	-1.47e-09	0.13	21.1	0.0141	33.8	-1.67e-11	0.129	21	0.115	33.8	-1.47e-09	0.13	21.1	0.0141	33.8	-1.47e-09	0.13	21.1	0.0141	33.8
137000	3.84e-07	0.132	21.1	0.204	33.6	6.28e-05	0.136	21.3	0.0143	33.6	6.28e-05	0.136	21.3	0.0143	33.6	-1.65e-11	0.129	21	0.115	33.8	-1.45e-09	0.13	21.1	0.0141	33.8	-1.45e-09	0.13	21.1	0.0141	33.8	-1.65e-11	0.129	21	0.115	33.8	-1.45e-09	0.13	21.1	0.0141	33.8	-1.45e-09	0.13	21.1	0.0141	33.8
137000	3.72e-07	0.132	21.1	0.204	33.6	6.09e-05	0.136	21.3	0.0143	33.6	6.09e-05	0.136	21.3	0.0143	33.6	-1.62e-11	0.129	21	0.115	33.8	-1.43e-09	0.13	21.1	0.0141	33.8	-1.43e-09	0.13	21.1	0.0141	33.8	-1.62e-11	0.129	21	0.115	33.8	-1.43e-09	0.13	21.1	0.0141	33.8	-1.43e-09	0.13	21.1	0.0141	33.8
137000	3.61e-07	0.132	21.1	0.204	33.6	5.91e-05	0.136	21.2	0.0143	33.6	5.91e-05	0.136	21.2	0.0143	33.6	-1.59e-11	0.129	21	0.115	33.8	-1.4e-09	0.13	21.1	0.0141	33.8	-1.4e-09	0.13	21.1	0.0141	33.8	-1.59e-11	0.129	21	0.115	33.8	-1.4e-09	0.13	21.1	0.0141	33.8	-1.4e-09	0.13	21.1	0.0141	33.8
137000	3.5e-07	0.132	21.1	0.204	33.6	5.73e-05	0.136	21.2	0.0142	33.6	5.73e-05	0.136	21.2	0.0142	33.6	-1.54e-11	0.129	20.9	0.115	33.8	-1.36e-09	0.13	21	0.0141	33.8	-1.36e-09	0.13	21	0.0141	33.8	-1.54e-11	0.129	20.9	0.115	33.8	-1.36e-09	0.13	21	0.0141	33.8	-1.36e-09	0.13	21	0.0141	33.8
138000	3.4e-07	0.132	21.1	0.204	33.6	5.56e-05	0.136	21.2	0.0142	33.6	5.56e-05	0.136	21.2	0.0142	33.6	-1.49e-11	0.129	20.9	0.115	33.8	-1.32e-09	0.13	21	0.0141	33.8	-1.32e-09	0.13	21	0.0141	33.8	-1.49e-11	0.129	20.9	0.115	33.8	-1.32e-09	0.13	21	0.0141	33.8	-1.32e-09	0.13	21	0.0141	33.8
138000	3.3e-07	0.132	21	0.204	33.6	5.39e-05	0.135	21.2	0.0142	33.6	5.39e-05	0.135	21.2	0.0142	33.6	-1.44e-11	0.129	20.9	0.115	33.8	-1.27e-09	0.13	21	0.0141	33.8	-1.27e-09	0.13	21	0.0141	33.8	-1.44e-11	0.129	20.9	0.115	33.8	-1.27e-09	0.13	21	0.0141	33.8	-1.27e-09	0.13	21	0.0141	33.8
138000	3.2e-07	0.132	21	0.204	33.6	5.23e-05	0.135	21.2	0.0142	33.6	5.23e-05	0.135	21.2	0.0142	33.6	-1.39e-11	0.129	20.9	0.115	33.8	-1.23e-09	0.13	21	0.0141	33.8	-1.23e-09	0.13	21	0.0141	33.8	-1.39e-11	0.129	20.9	0.115	33.8	-1.23e-09	0.13	21	0.0141	33.8	-1.23e-09	0.13	21	0.0141	33.8
138000	3.1e-07	0.132	21	0.204	33.6	5.08e-05	0.135	21.2	0.0142	33.6	5.08e-05	0.135	21.2	0.0142	33.6	-1.33e-11	0.129	20.9	0.115	33.8	-1.18e-09	0.13	21	0.0141	33.8	-1.18e-09	0.13	21	0.0141	33.8	-1.33e-11	0.129	20.9	0.115	33.8	-1.18e-09	0.13	21	0.0141	33.8	-1.18e-09	0.13	21	0.0141	33.8
138000	3.01e-07	0.132	21	0.204	33.6	4.92e-05	0.135	21.2	0.0142	33.6	4.92e-05	0.135	21.2	0.0142	33.6	-1.28e-11	0.129	20.9	0.115	33.8	-1.13e-09	0.13	21	0.0141	33.8	-1.13e-09	0.13	21	0.0141	33.8	-1.28e-11	0.129	20.9	0.115	33.8	-1.13e-09	0.13	21	0.0141	33.8	-1.13e-09	0.13	21	0.0141	33.8
138000	2.92e-07	0.132	21	0.203	33.7	4.78e-05	0.135	21.2	0.0142	33.7	4.78e-05	0.135	21.2	0.0142	33.6	-1.22e-11	0.129	20.9	0.115	33.9	-1.07e-09	0.13	21	0.0141	33.9	-1.07e-09	0.13	21	0.0141	33.8	-1.22e-11	0.129	20.9	0.115	33.9	-1.07e-09	0.13	21	0.0141	33.9	-1.07e-09	0.13	21	0.0141	33.8
139000	2.83e-07	0.132	21	0.203	33.7	4.63e-05	0.135	21.2	0.0142	33.7	4.63e-05	0.135	21.2	0.0142	33.6	-1.15e-11	0.129	20.9	0.115	33.9	-1.02e-09	0.13	21	0.0141	33.9	-1.02e-09	0.13	21	0.0141	33.8	-1.15e-11	0.129	20.9	0.115	33.9	-1.02e-09	0.13	21	0.0141	33.9	-1.02e-09	0.13	21	0.0141	33.8
139000	2.75e-07	0.131	21	0.203	33.7	4.49e-05	0.135	21.2	0.0142	33.7	4.49e-05	0.135	21.2	0.0142	33.7	-1.09e-11	0.129	20.9	0.115	33.9	-9.65e-10	0.13	21	0.0141	33.9	-9.65e-10	0.13	21	0.0141	33.9	-1.09e-11	0.129	20.9	0.115	33.9	-9.65e-10	0.13	21	0.0141	33.9	-9.65e-10	0.13	21	0.0141	33.9
139000	2.66e-07	0.131	21	0.203	33.7	4.36e-05	0.135	21.2	0.0142	33.7	4.36e-05	0.135	21.2	0.0142	33.7	-1.03e-11	0.129	20.9	0.115	33.9	-9.12e-10	0.13	21	0.0141	33.9	-9.12e-10	0.13	21	0.0141	33.9	-1.03e-11	0.129	20.9	0.115	33.9	-9.12e-10	0.13	21	0.0141	33.9	-9.12e-10	0.13	21	0.0141	33.9
139000	2.58e-07	0.131	21	0.203	33.7	4.23e-05	0.135	21.2	0.0142	33.7	4.23e-05	0.135	21.2	0.0142	33.7	-9.77e-12	0.129	20.9	0.115	33.9	-8.61e-10	0.13	21	0.0141	33.9	-8.61e-10	0.13	21	0.0141	33.9	-9.77e-12	0.129	20.9	0.115	33.9	-8.61e-10	0.13	21	0.0141	33.9	-8.61e-10	0.13	21	0.0141	33.9
139000	2.51e-07	0.131	21	0.203	33.7	4.1e-05	0.135	21.2	0.0142	33.7	4.1e-05	0.135	21.2	0.0142	33.7	-9.24e-12	0.129	20.9	0.115	33.9	-8.13e-10	0.129	21	0.0141	33.9	-8.13e-10	0.129	21	0.0141	33.9	-9.24e-12	0.129	20.9	0.115	33.9	-8.13e-10	0.129	21	0.0141	33.9	-8.13e-10	0.129	21	0.0141	33.9
139000	2.43e-07	0.131	21	0.203	33.7	3.98e-05	0.134	21.2	0.0142	33.7	3.98e-05	0.134	21.2	0.0142	33.7	-8.75e-12	0.129	20.9	0.115	33.9	-7.69e-10	0.129	21	0.0141	33.9	-7.69e-10	0.129	21	0.0141	33.9	-8.75e-12	0.129	20.9	0.115	33.9	-7.69e-10	0.129	21	0.0141	33.9	-7.69e-10	0.129	21	0.0141	33.9
140000	2.36e-07	0.131	21	0.203	33.7	3.86e-05	0.134	21.2	0.0142	33.7	3.86e-05	0.134	21.2	0.0142	33.7	-8.34e-12	0.129	20.9	0.115	33.9	-7.3e-10	0.129	21	0.0141	33.9	-7.3e-10	0.129	21	0.0141	33.9	-8.34e-12	0.129	20.9	0.115	33.9	-7.3e-10	0.129	21	0.0141	33.9	-7.3e-10	0.129	21	0.0141	33.9
140000	2.29e-07	0.131	21	0.203	33.7	3.74e-05	0.134	21.2	0.0142	33.7	3.74e-05	0.134	21.2	0.0142	33.7	-7.84e-12	0.129	20.9	0.115	33.9	-6.85e-10	0.129	21	0.0141	33.9	-6.85e-10	0.129	21	0.0141	33.9	-7.84e-12	0.129	20.9	0.115	33.9	-6.85e-10	0.129	21	0.0141	33.9	-6.85e-10	0.129	21	0.0141	33.9
140000	2.22e-07	0.131	21	0.203	33.7	3.63e-05	0.134	21.2	0.0142	33.7	3.63e-05	0.134	21.2	0.0142	33.7	-7.2e-12	0.129	20.9	0.115	33.9	-6.28e-10	0.129	21	0.0141	33.9	-6.28e-10	0.129	21	0.0141	33.9	-7.2e-12	0.129	20.9	0.115	33.9	-6.28e-10	0.129	21	0.0141	33.9	-6.28e-10	0.129	21	0.0141	33.9
140000	2.15e-07	0.131	21	0.203	33.7	3.52e-05	0.134	21.2	0.0142	33.7	3.52e-05	0.134	21.2	0.0142	33.7	-6.57e-12	0.129	20.9	0.115	33.9	-5.72e-10	0.129	21	0.0141	33.9	-5.72e-10	0.129	21	0.0141	33.9	-6.57e-12	0.129	20.9	0.115	33.9	-5.72e-10	0.129	21	0.0141	33.9	-5.72e-10	0.129	21	0.0141	33.9
140000	2.09e-07	0.131	21	0.203	33.7	3.42e-05	0.134	21.1	0.0142	33.7	3.42e-05	0.134	21.1	0.0142	33.7	-5.94e-12	0.129	20.8	0.114	33.9	-5.16e-10	0.129	20.9	0.0141	33.9	-5.17e-10	0.129	20.9	0.0141	33.9	-5.94e-12	0.129	20.8	0.114	33.9	-5.16e-10	0.129	20.9	0.0141	33.9	-5.17e-10	0.129	20.9	0.0141	33.9
140000	2.02e-07	0.131	21	0.203	33.7	3.31e-05	0.134	21.1	0.0141	33.7	3.31e-05	0.134	21.1	0.0141	33.7	-5.32e-12	0.129	20.8	0.114	33.9	-4.62e-10	0.129	20.9	0.0141	33.9	-4.62e-10	0.129	20.9	0.0141	33.9	-5.32e-12	0.129	20.8	0.114	33.9	-4.62e-10	0.129	20.9	0.0141	33.9	-4.62e-10	0.129	20.9	0.0141	33.9
141000	1.96e-07	0.131	20.9	0.202	33.7	3.21e-05	0.134	21.1	0.0141	33.7	3.21e-05	0.134	21.1	0.0141	33.7	-4.72e-12	0.129	20.8	0.114	33.9	-4.1e-10	0.129	20.9	0.0141	33.9	-4.1e-10	0.129	20.9	0.0141	33.9	-4.72e-12	0.129	20.8	0.114	33.9	-4.1e-10	0.129	20.9	0.0141	33.9	-4.1e-10	0.129	20.9	0.0141	33.9
141000	1.9e-07	0.131	20.9	0.202	33.7	3.12e-05	0.134	21.1	0.0141	33.7	3.12e-05	0.134	21.1	0.0141	33.7	-4.13e-12	0.129	20.8	0.114	33.9	-3.6e-10	0.129	20.9	0.0141	33.9	-3.6e-10	0.129	20.9	0.0141	33.9	-4.13e-12	0.129	20.8	0.114	33.9	-3.6e-10	0.129	20.9	0.0141	33.9	-3.6e-10	0.129	20.9	0.0141	33.9
141000	1.85e-07	0.131	20.9	0.202	33.7	3.02e-05	0.134	21.1	0.0141	33.7	3.02e-05	0.134	21.1	0.0141	33.7	-3.58e-12	0.129	20.8	0.114	33.9	-3.12e-10	0.129	20.9	0.0141	33.9	-3.12e-10	0.129	20.9	0.0141	33.9	-3.58e-12	0.129	20.8	0.114	33.9	-3.12e-10	0.129	20.9	0.0141	33.9	-3.12e-10	0.129	20.9	0.0141	33.9
141000	1.79e-07	0.131	20.9	0.202	33.7	2.93e-05	0.134	21.1	0.0141	33.7	2.93e-05	0.134	21.1	0.0141	33.7	-3.04e-12	0.129	20.8	0.114	33.9	-2.67e-10	0.129	20.9	0.0141	33.9	-2.67e-10	0.129	20.9	0.0141	33.9	-3.04e-12	0.129	20.8	0.114	33.9	-2.67e-10	0.129	20.9	0.0141	33.9	-2.67e-10	0.129	20.9	0.0141	33.9
141000	1.74e-07	0.131	20.9	0.202	33.8	2.84e-05	0.133	21.1	0.0141	33.8	2.84e-05	0.133	21.1	0.0141	33.7	-2.54e-12	0.129	20.8	0.114	34	-2.25e-10	0.129	20.9	0.0141	34	-2.25e-10	0.129	20.9	0.0141	33.9	-2.54e-12	0.129	20.8	0.114	34	-2.25e-10	0.129	20.9	0.0141	34	-2.25e-10	0.129	20.9	0.0141	33.9
141000	1.69e-07	0.131	20.9	0.202	33.8	2.76e-05	0.133	21.1	0.0141	33.8	2.76e-05	0.133	21.1	0.0141	33.7	-2.08e-12	0.129	20.8	0.114	34	-1.87e-10	0.129	20.9	0.0141	34	-1.87e-10	0.129	20.9	0.0141	33.9	-2.08e-12	0.129	20.8	0.114	34	-1.87e-10	0.129	20.9	0.0141	34	-1.87e-10	0.129	20.9	0.0141	33.9
142000	1.64e-07	0.131	20.9	0.202	33.8	2.68e-05	0.133	21.1	0.0141	33.8	2.68e-05	0.133	21.1	0.0141	33.7	-1.65e-12	0.129	20.8	0.114	34	-1.53e-10	0.129	20.9	0.014	34	-1.53e-10	0.129	20.9	0.014	34	-1.65e-12	0.129	20.8	0.114	34	-1.53e-10	0.129	20.9	0.014	34	-1.53e-10	0.129	20.9	0.014	34
142000	1.59e-07	0.131	20.9	0.202	33.8	2.6e-05	0.133	21.1	0.0141	33.8	2.6e-05	0.133	21.1	0.0141	33.8	-1.27e-12	0.129	20.8	0.114	34	-1.23e-10	0.129	20.9	0.014	34	-1.23e-10	0.129	20.9	0.014	34	-1.27e-12	0.129	20.8	0.114	34	-1.23e-10	0.129	20.9	0.014	34	-1.23e-10	0.129	20.9	0.014	34
142000	1.54e-07	0.131	20.9	0.202	33.8	2.52e-05	0.133	21.1	0.0141	33.8	2.52e-05	0.133	21.1	0.0141	33.8	-1.04e-12	0.129	20.8	0.114	34	-1.02e-10	0.129	20.9	0.014	34	-1.02e-10	0.129	20.9	0.014	34	-1.04e-12	0.129	20.8	0.114	34	-1.02e-10	0.129	20.9	0.014	34	-1.02e-10	0.129	20.9	0.014	34
142000	1.49e-07	0.131	20.9	0.202	33.8	2.44e-05	0.133	21.1	0.0141	33.8	2.44e-05	0.133	21.1	0.0141	33.8	-1e-12	0.128	20.8	0.114	34	-8.98e-11	0.129	20.9	0.014	34	-8.98e-11	0.129	20.9	0.014	34	-1e-12	0.128	20.8	0.114	34	-8.98e-11	0.129	20.9	0.014	34	-8.98e-11	0.129	20.9	0.014	34
142000	1.45e-07	0.13	20.9	0.202	33.8	2.37e-05	0.133	21.1	0.0141	33.8	2.37e-05	0.133	21.1	0.0141	33.8	-9.68e-13	0.128	20.8	0.114	34	-8.2e-11	0.129	20.9	0.014	34	-8.2e-11	0.129	20.9	0.014	34	-9.68e-13	0.128	20.8	0.114	34	-8.2e-11	0.129	20.9	0.014	34	-8.2e-11	0.129	20.9	0.014	34
143000	1.4e-07	0.13	20.9	0.202	33.8	2.3e-05	0.133	21.1	0.0141	33.8	2.3e-05	0.133	21.1	0.0141	33.8	-8.8e-13	0.128	20.8	0.114	34	-7.66e-11	0.129	20.9	0.014	34	-7.67e-11	0.129	20.9	0.014	34	-8.8e-13	0.128	20.8	0.114	34	-7.66e-11	0.129	20.9	0.014	34	-7.67e-11	0.129	20.9	0.014	34
143000	1.36e-07	0.13	20.9	0.202	33.8	2.23e-05	0.133	21.1	0.0141	33.8	2.23e-05	0.133	21.1	0.0141	33.8	-8.21e-13	0.128	20.8	0.114	34	-7.31e-11	0.129	20.9	0.014	34	-7.31e-11	0.129	20.9	0.014	34	-8.21e-13	0.128	20.8	0.114	34	-7.31e-11	0.129	20.9	0.014	34	-7.31e-11	0.129	20.9	0.014	34
143000	1.32e-07	0.13	20.9	0.202	33.8	2.16e-05	0.133	21.1	0.0141	33.8	2.16e-05	0.133	21.1	0.0141	33.8	-7.89e-13	0.128	20.8	0.114	34	-6.97e-11	0.129	20.9	0.014	34	-6.97e-11	0.129	20.9	0.014	34	-7.89e-13	0.128	20.8	0.114	34	-6.97e-11	0.129	20.9	0.014	34	-6.97e-11	0.129	20.9	0.014	34
143000	1.28e-07	0.13	20.9	0.202	33.8	2.09e-05	0.133	21.1	0.0141	33.8	2.09e-05	0.133	21.1	0.0141	33.8	-7.57e-13	0.128	20.8	0.114	34	-6.67e-11	0.129	20.9	0.014	34	-6.67e-11	0.129	20.9	0.014	34	-7.57e-13	0.128	20.8	0.114	34	-6.67e-11	0.129	20.9	0.014	34	-6.67e-11	0.129	20.9	0.014	34
143000	1.24e-07	0.13	20.9	0.201	33.8	2.03e-05	0.133	21.1	0.0141	33.8	2.03e-05	0.133	21.1	0.0141	33.8	-7.23e-13	0.128	20.8	0.114	34	-6.37e-11	0.129	20.9	0.014	34	-6.37e-11	0.129	20.9	0.014	34	-7.23e-13	0.128	20.8	0.114	34	-6.37e-11	0.129	20.9	0.014	34	-6.37e-11	0.129	20.9	0.014	34
143000	1.2e-07	0.13	20.9	0.201	33.8	1.97e-05	0.133	21	0.0141	33.8	1.97e-05	0.133	21	0.0141	33.8	-6.97e-13	0.128	20.7	0.114	34	-6.15e-11	0.129	20.8	0.014	34	-6.15e-11	0.129	20.8	0.014	34	-6.97e-13	0.128	20.7	0.114	34	-6.15e-11	0.129	20.8	0.014	34	-6.15e-11	0.129	20.8	0.014	34
144000	1.17e-07	0.13	20.9	0.201	33.8	1.91e-05	0.132	21	0.0141	33.8	1.91e-05	0.132	21	0.0141	33.8	-6.71e-13	0.128	20.7	0.114	34	-5.91e-11	0.129	20.8	0.014	34	-5.91e-11	0.129	20.8	0.014	34	-6.71e-13	0.128	20.7	0.114	34	-5.91e-11	0.129	20.8	0.014	34	-5.91e-11	0.129	20.8	0.014	34
144000	1.13e-07	0.13	20.8	0.201	33.8	1.85e-05	0.132	21	0.0141	33.8	1.85e-05	0.132	21	0.0141	33.8	-6.41e-13	0.128	20.7	0.114	34	-5.65e-11	0.129	20.8	0.014	34	-5.65e-11	0.129	20.8	0.014	34	-6.41e-13	0.128	20.7	0.114	34	-5.65e-11	0.129	20.8	0.014	34	-5.65e-11	0.129	20.8	0.014	34
144000	1.1e-07	0.13	20.8	0.201	33.8	1.8e-05	0.132	21	0.0141	33.8	1.8e-05	0.132	21	0.0141	33.8	-6.09e-13	0.128	20.7	0.114	34	-5.37e-11	0.129	20.8	0.014	34	-5.37e-11	0.129	20.8	0.014	34	-6.09e-13	0.128	20.7	0.114	34	-5.37e-11	0.129	20.8	0.014	34	-5.37e-11	0.129	20.8	0.014	34
144000	1.07e-07	0.13	20.8	0.201	33.8	1.74e-05	0.132	21	0.0141	33.8	1.74e-05	0.132	21	0.0141	33.8	-5.8e-13	0.128	20.7	0.114	34	-5.11e-11	0.129	20.8	0.014	34	-5.11e-11	0.129	20.8	0.014	34	-5.8e-13	0.128	20.7	0.114	34	-5.11e-11	0.129	20.8	0.014	34	-5.11e-11	0.129	20.8	0.014	34
144000	1.03e-07	0.13	20.8	0.201	33.8	1.69e-05	0.132	21	0.014	33.8	1.69e-05	0.132	21	0.014	33.8	-5.52e-13	0.128	20.7	0.114	34	-4.86e-11	0.129	20.8	0.014	34	-4.86e-11	0.129	20.8	0.014	34	-5.52e-13	0.128	20.7	0.114	34	-4.86e-11	0.129	20.8	0.014	34	-4.86e-11	0.129	20.8	0.014	34
144000	1e-07	0.13	20.8	0.201	33.9	1.64e-05	0.132	21	0.014	33.9	1.64e-05	0.132	21	0.014	33.8	-5.24e-13	0.128	20.7	0.114	34.1	-4.62e-11	0.129	20.8	0.014	34.1	-4.62e-11	0.129	20.8	0.014	34	-5.24e-13	0.128	20.7	0.114	34.1	-4.62e-11	0.129	20.8	0.014	34.1	-4.62e-11	0.129	20.8	0.014	34
145000	9.73e-08	0.13	20.8	0.201	33.9	1.59e-05	0.132	21	0.014	33.9	1.59e-05	0.132	21	0.014	33.8	-4.96e-13	0.128	20.7	0.114	34.1	-4.37e-11	0.129	20.8	0.014	34.1	-4.37e-11	0.129	20.8	0.014	34	-4.96e-13	0.128	20.7	0.114	34.1	-4.37e-11	0.129	20.8	0.014	34.1	-4.37e-11	0.129	20.8	0.014	34
145000	9.43e-08	0.13	20.8	0.201	33.9	1.54e-05	0.132	21	0.014	33.9	1.54e-05	0.132	21	0.014	33.9	-4.7e-13	0.128	20.7	0.114	34.1	-4.14e-11	0.129	20.8	0.014	34.1	-4.14e-11	0.129	20.8	0.014	34.1	-4.7e-13	0.128	20.7	0.114	34.1	-4.14e-11	0.129	20.8	0.014	34.1	-4.14e-11	0.129	20.8	0.014	34.1
145000	9.15e-08	0.13	20.8	0.201	33.9	1.5e-05	0.132	21	0.014	33.9	1.5e-05	0.132	21	0.014	33.9	-4.45e-13	0.128	20.7	0.114	34.1	-3.92e-11	0.129	20.8	0.014	34.1	-3.92e-11	0.129	20.8	0.014	34.1	-4.45e-13	0.128	20.7	0.114	34.1	-3.92e-11	0.129	20.8	0.014	34.1	-3.92e-11	0.129	20.8	0.014	34.1
145000	8.88e-08	0.13	20.8	0.201	33.9	1.45e-05	0.132	21	0.014	33.9	1.45e-05	0.132	21	0.014	33.9	-4.21e-13	0.128	20.7	0.114	34.1	-3.71e-11	0.128	20.8	0.014	34.1	-3.71e-11	0.128	20.8	0.014	34.1	-4.21e-13	0.128	20.7	0.114	34.1	-3.71e-11	0.128	20.8	0.014	34.1	-3.71e-11	0.128	20.8	0.014	34.1
145000	8.61e-08	0.13	20.8	0.201	33.9	1.41e-05	0.132	21	0.014	33.9	1.41e-05	0.132	21	0.014	33.9	-3.98e-13	0.128	20.7	0.114	34.1	-3.51e-11	0.128	20.8	0.014	34.1	-3.51e-11	0.128	20.8	0.014	34.1	-3.98e-13	0.128	20.7	0.114	34.1	-3.51e-11	0.128	20.8	0.014	34.1	-3.51e-11	0.128	20.8	0.014	34.1
145000	8.35e-08	0.13	20.8	0.201	33.9	1.37e-05	0.132	21	0.014	33.9	1.37e-05	0.132	21	0.014	33.9	-3.75e-13	0.128	20.7	0.114	34.1	-3.31e-11	0.128	20.8	0.014	34.1	-3.31e-11	0.128	20.8	0.014	34.1	-3.75e-13	0.128	20.7	0.114	34.1	-3.31e-11	0.128	20.8	0.014	34.1	-3.31e-11	0.128	20.8	0.014	34.1
146000	8.1e-08	0.13	20.8	0.201	33.9	1.33e-05	0.132	21	0.014	33.9	1.33e-05	0.132	21	0.014	33.9	-3.53e-13	0.128	20.7	0.114	34.1	-3.11e-11	0.128	20.8	0.014	34.1	-3.11e-11	0.128	20.8	0.014	34.1	-3.53e-13	0.128	20.7	0.114	34.1	-3.11e-11	0.128	20.8	0.014	34.1	-3.11e-11	0.128	20.8	0.014	34.1
146000	7.86e-08	0.13	20.8	0.201	33.9	1.29e-05	0.132	21	0.014	33.9	1.29e-05	0.132	21	0.014	33.9	-3.32e-13	0.128	20.7	0.114	34.1	-2.92e-11	0.128	20.8	0.014	34.1	-2.93e-11	0.128	20.8	0.014	34.1	-3.32e-13	0.128	20.7	0.114	34.1	-2.92e-11	0.128	20.8	0.014	34.1	-2.93e-11	0.128	20.8	0.014	34.1
146000	7.63e-08	0.13	20.8	0.201	33.9	1.25e-05	0.132	21	0.014	33.9	1.25e-05	0.132	21	0.014	33.9	-3.11e-13	0.128	20.7	0.114	34.1	-2.74e-11	0.128	20.8	0.014	34.1	-2.75e-11	0.128	20.8	0.014	34.1	-3.11e-13	0.128	20.7	0.114	34.1	-2.74e-11	0.128	20.8	0.014	34.1	-2.75e-11	0.128	20.8	0.014	34.1
146000	7.4e-08	0.13	20.8	0.2	33.9	1.21e-05	0.132	21	0.014	33.9	1.21e-05	0.132	21	0.014	33.9	-2.92e-13	0.128	20.7	0.114	34.1	-2.57e-11	0.128	20.8	0.014	34.1	-2.57e-11	0.128	20.8	0.014	34.1	-2.92e-13	0.128	20.7	0.114	34.1	-2.57e-11	0.128	20.8	0.014	34.1	-2.57e-11	0.128	20.8	0.014	34.1
146000	7.18e-08	0.13	20.8	0.2	33.9	1.17e-05	0.131	20.9	0.014	33.9	1.17e-05	0.131	20.9	0.014	33.9	-2.73e-13	0.128	20.7	0.114	34.1	-2.41e-11	0.128	20.7	0.014	34.1	-2.41e-11	0.128	20.7	0.014	34.1	-2.73e-13	0.128	20.7	0.114	34.1	-2.41e-11	0.128	20.7	0.014	34.1	-2.41e-11	0.128	20.7	0.014	34.1
147000	6.96e-08	0.13	20.8	0.2	33.9	1.14e-05	0.131	20.9	0.014	33.9	1.14e-05	0.131	20.9	0.014	33.9	-2.55e-13	0.128	20.6	0.114	34.1	-2.25e-11	0.128	20.7	0.014	34.1	-2.25e-11	0.128	20.7	0.014	34.1	-2.55e-13	0.128	20.6	0.114	34.1	-2.25e-11	0.128	20.7	0.014	34.1	-2.25e-11	0.128	20.7	0.014	34.1
147000	6.76e-08	0.13	20.8	0.2	33.9	1.11e-05	0.131	20.9	0.014	33.9	1.11e-05	0.131	20.9	0.014	33.9	-2.38e-13	0.128	20.6	0.114	34.1	-2.1e-11	0.128	20.7	0.014	34.1	-2.1e-11	0.128	20.7	0.014	34.1	-2.38e-13	0.128	20.6	0.114	34.1	-2.1e-11	0.128	20.7	0.014	34.1	-2.1e-11	0.128	20.7	0.014	34.1
147000	6.56e-08	0.129	20.7	0.2	33.9	1.07e-05	0.131	20.9	0.014	33.9	1.07e-05	0.131	20.9	0.014	33.9	-2.22e-13	0.128	20.6	0.114	34.1	-1.96e-11	0.128	20.7	0.014	34.1	-1.96e-11	0.128	20.7	0.014	34.1	-2.22e-13	0.128	20.6	0.114	34.1	-1.96e-11	0.128	20.7	0.014	34.1	-1.96e-11	0.128	20.7	0.014	34.1
147000	6.36e-08	0.129	20.7	0.2	33.9	1.04e-05	0.131	20.9	0.014	33.9	1.04e-05	0.131	20.9	0.014	33.9	-2.07e-13	0.128	20.6	0.113	34.1	-1.82e-11	0.128	20.7	0.014	34.1	-1.82e-11	0.128	20.7	0.014	34.1	-2.07e-13	0.128	20.6	0.113	34.1	-1.82e-11	0.128	20.7	0.014	34.1	-1.82e-11	0.128	20.7	0.014	34.1
147000	6.18e-08	0.129	20.7	0.2	33.9	1.01e-05	0.131	20.9	0.014	33.9	1.01e-05	0.131	20.9	0.014	33.9	-1.92e-13	0.128	20.6	0.113	34.1	-1.69e-11	0.128	20.7	0.0139	34.1	-1.69e-11	0.128	20.7	0.0139	34.1	-1.92e-13	0.128	20.6	0.113	34.1	-1.69e-11	0.128	20.7	0.0139	34.1	-1.69e-11	0.128	20.7	0.0139	34.1
147000	6e-08	0.129	20.7	0.2	34	9.81e-06	0.131	20.9	0.014	34	9.81e-06	0.131	20.9	0.014	33.9	-1.79e-13	0.128	20.6	0.113	34.2	-1.57e-11	0.128	20.7	0.0139	34.2	-1.57e-11	0.128	20.7	0.0139	34.1	-1.79e-13	0.128	20.6	0.113	34.2	-1.57e-11	0.128	20.7	0.0139	34.2	-1.57e-11	0.128	20.7	0.0139	34.1
148000	5.82e-08	0.129	20.7	0.2	34	9.52e-06	0.131	20.9	0.014	34	9.52e-06	0.131	20.9	0.014	33.9	-1.66e-13	0.128	20.6	0.113	34.2	-1.46e-11	0.128	20.7	0.0139	34.2	-1.46e-11	0.128	20.7	0.0139	34.1	-1.66e-13	0.128	20.6	0.113	34.2	-1.46e-11	0.128	20.7	0.0139	34.2	-1.46e-11	0.128	20.7	0.0139	34.1
148000	5.65e-08	0.129	20.7	0.2	34	9.24e-06	0.131	20.9	0.014	34	9.24e-06	0.131	20.9	0.014	34	-1.54e-13	0.128	20.6	0.113	34.2	-1.36e-11	0.128	20.7	0.0139	34.2	-1.36e-11	0.128	20.7	0.0139	34.2	-1.54e-13	0.128	20.6	0.113	34.2	-1.36e-11	0.128	20.7	0.0139	34.2	-1.36e-11	0.128	20.7	0.0139	34.2
148000	5.48e-08	0.129	20.7	0.2	34	8.97e-06	0.131	20.9	0.014	34	8.97e-06	0.131	20.9	0.014	34	-1.43e-13	0.128	20.6	0.113	34.2	-1.26e-11	0.128	20.7	0.0139	34.2	-1.26e-11	0.128	20.7	0.0139	34.2	-1.43e-13	0.128	20.6	0.113	34.2	-1.26e-11	0.128	20.7	0.0139	34.2	-1.26e-11	0.128	20.7	0.0139	34.2
148000	5.32e-08	0.129	20.7	0.2	34	8.7e-06	0.131	20.9	0.014	34	8.7e-06	0.131	20.9	0.014	34	-1.33e-13	0.127	20.6	0.113	34.2	-1.17e-11	0.128	20.7	0.0139	34.2	-1.17e-11	0.128	20.7	0.0139	34.2	-1.33e-13	0.127	20.6	0.113	34.2	-1.17e-11	0.128	20.7	0.0139	34.2	-1.17e-11	0.128	20.7	0.0139	34.2
148000	5.16e-08	0.129	20.7	0.2	34	8.45e-06	0.131	20.9	0.014	34	8.45e-06	0.131	20.9	0.014	34	-1.23e-13	0.127	20.6	0.113	34.2	-1.09e-11	0.128	20.7	0.0139	34.2	-1.09e-11	0.128	20.7	0.0139	34.2	-1.23e-13	0.127	20.6	0.113	34.2	-1.09e-11	0.128	20.7	0.0139	34.2	-1.09e-11	0.128	20.7	0.0139	34.2
148000	5.01e-08	0.129	20.7	0.2	34	8.2e-06	0.131	20.9	0.0139	34	8.2e-06	0.131	20.9	0.0139	34	-1.15e-13	0.127	20.6	0.113	34.2	-1.01e-11	0.128	20.7	0.0139	34.2	-1.01e-11	0.128	20.7	0.0139	34.2	-1.15e-13	0.127	20.6	0.113	34.2	-1.01e-11	0.128	20.7	0.0139	34.2	-1.01e-11	0.128	20.7	0.0139	34.2
149000	4.86e-08	0.129	20.7	0.2	34	7.95e-06	0.131	20.9	0.0139	34	7.95e-06	0.131	20.9	0.0139	34	-1.07e-13	0.127	20.6	0.113	34.2	-9.43e-12	0.128	20.7	0.0139	34.2	-9.43e-12	0.128	20.7	0.0139	34.2	-1.07e-13	0.127	20.6	0.113	34.2	-9.43e-12	0.128	20.7	0.0139	34.2	-9.43e-12	0.128	20.7	0.0139	34.2
149000	4.71e-08	0.129	20.7	0.2	34	7.71e-06	0.131	20.9	0.0139	34	7.71e-06	0.131	20.9	0.0139	34	-1e-13	0.127	20.6	0.113	34.2	-8.83e-12	0.128	20.7	0.0139	34.2	-8.83e-12	0.128	20.7	0.0139	34.2	-1e-13	0.127	20.6	0.113	34.2	-8.83e-12	0.128	20.7	0.0139	34.2	-8.83e-12	0.128	20.7	0.0139	34.2
149000	4.58e-08	0.129	20.7	0.2	34	7.49e-06	0.131	20.9	0.0139	34	7.49e-06	0.131	20.9	0.0139	34	-9.43e-14	0.127	20.6	0.113	34.2	-8.31e-12	0.128	20.7	0.0139	34.2	-8.31e-12	0.128	20.7	0.0139	34.2	-9.43e-14	0.127	20.6	0.113	34.2	-8.31e-12	0.128	20.7	0.0139	34.2	-8.31e-12	0.128	20.7	0.0139	34.2
149000	4.44e-08	0.129	20.7	0.2	34	7.27e-06	0.131	20.9	0.0139	34	7.27e-06	0.131	20.9	0.0139	34	-8.63e-14	0.127	20.6	0.113	34.2	-7.6e-12	0.128	20.7	0.0139	34.2	-7.6e-12	0.128	20.7	0.0139	34.2	-8.63e-14	0.127	20.6	0.113	34.2	-7.6e-12	0.128	20.7	0.0139	34.2	-7.6e-12	0.128	20.7	0.0139	34.2
149000	4.31e-08	0.129	20.7	0.199	34	7.05e-06	0.131	20.9	0.0139	34	7.06e-06	0.131	20.9	0.0139	34	-7.74e-14	0.127	20.6	0.113	34.2	-6.82e-12	0.128	20.7	0.0139	34.2	-6.82e-12	0.128	20.7	0.0139	34.2	-7.74e-14	0.127	20.6	0.113	34.2	-6.82e-12	0.128	20.7	0.0139	34.2	-6.82e-12	0.128	20.7	0.0139	34.2
149000	4.18e-08	0.129	20.7	0.199	34	6.85e-06	0.131	20.8	0.0139	34	6.85e-06	0.131	20.8	0.0139	34	-6.89e-14	0.127	20.5	0.113	34.2	-6.08e-12	0.128	20.6	0.0139	34.2	-6.08e-12	0.128	20.6	0.0139	34.2	-6.89e-14	0.127	20.5	0.113	34.2	-6.08e-12	0.128	20.6	0.0139	34.2	-6.08e-12	0.128	20.6	0.0139	34.2
150000	4.06e-08	0.129	20.7	0.199	34	6.65e-06	0.13	20.8	0.0139	34	6.65e-06	0.13	20.8	0.0139	34	-6.1e-14	0.127	20.5	0.113	34.2	-5.37e-12	0.128	20.6	0.0139	34.2	-5.37e-12	0.128	20.6	0.0139	34.2	-6.1e-14	0.127	20.5	0.113	34.2	-5.37e-12	0.128	20.6	0.0139	34.2	-5.37e-12	0.128	20.6	0.0139	34.2
150000	3.94e-08	0.129	20.7	0.199	34	6.45e-06	0.13	20.8	0.0139	34	6.45e-06	0.13	20.8	0.0139	34	-5.34e-14	0.127	20.5	0.113	34.2	-4.71e-12	0.128	20.6	0.0139	34.2	-4.71e-12	0.128	20.6	0.0139	34.2	-5.34e-14	0.127	20.5	0.113	34.2	-4.71e-12	0.128	20.6	0.0139	34.2	-4.71e-12	0.128	20.6	0.0139	34.2
150000	3.83e-08	0.129	20.6	0.199	34	6.26e-06	0.13	20.8	0.0139	34	6.26e-06	0.13	20.8	0.0139	34	-4.64e-14	0.127	20.5	0.113	34.2	-4.09e-12	0.128	20.6	0.0139	34.2	-4.09e-12	0.128	20.6	0.0139	34.2	-4.64e-14	0.127	20.5	0.113	34.2	-4.09e-12	0.128	20.6	0.0139	34.2	-4.09e-12	0.128	20.6	0.0139	34.2
150000	3.71e-08	0.129	20.6	0.199	34	6.08e-06	0.13	20.8	0.0139	34	6.08e-06	0.13	20.8	0.0139	34	-3.98e-14	0.127	20.5	0.113	34.2	-3.51e-12	0.128	20.6	0.0139	34.2	-3.51e-12	0.128	20.6	0.0139	34.2	-3.98e-14	0.127	20.5	0.113	34.2	-3.51e-12	0.128	20.6	0.0139	34.2	-3.51e-12	0.128	20.6	0.0139	34.2
150000	3.61e-08	0.129	20.6	0.199	34	5.9e-06	0.13	20.8	0.0139	34	5.9e-06	0.13	20.8	0.0139	34	-3.36e-14	0.127	20.5	0.113	34.2	-2.96e-12	0.128	20.6	0.0139	34.2	-2.96e-12	0.128	20.6	0.0139	34.2	-3.36e-14	0.127	20.5	0.113	34.2	-2.96e-12	0.128	20.6	0.0139	34.2	-2.96e-12	0.128	20.6	0.0139	34.2
150000	3.5e-08	0.129	20.6	0.199	34.1	5.72e-06	0.13	20.8	0.0139	34.1	5.73e-06	0.13	20.8	0.0139	34	-2.79e-14	0.127	20.5	0.113	34.3	-2.46e-12	0.128	20.6	0.0139	34.3	-2.46e-12	0.128	20.6	0.0139	34.2	-2.79e-14	0.127	20.5	0.113	34.3	-2.46e-12	0.128	20.6	0.0139	34.3	-2.46e-12	0.128	20.6	0.0139	34.2
151000	3.39e-08	0.129	20.6	0.199	34.1	5.56e-06	0.13	20.8	0.0139	34.1	5.56e-06	0.13	20.8	0.0139	34	-2.27e-14	0.127	20.5	0.113	34.3	-2e-12	0.128	20.6	0.0139	34.3	-2e-12	0.128	20.6	0.0139	34.2	-2.27e-14	0.127	20.5	0.113	34.3	-2e-12	0.128	20.6	0.0139	34.3	-2e-12	0.128	20.6	0.0139	34.2
151000	3.29e-08	0.129	20.6	0.199	34.1	5.39e-06	0.13	20.8	0.0139	34.1	5.39e-06	0.13	20.8	0.0139	34.1	-1.79e-14	0.127	20.5	0.113	34.3	-1.58e-12	0.128	20.6	0.0139	34.3	-1.58e-12	0.128	20.6	0.0139	34.3	-1.79e-14	0.127	20.5	0.113	34.3	-1.58e-12	0.128	20.6	0.0139	34.3	-1.58e-12	0.128	20.6	0.0139	34.3
151000	3.2e-08	0.129	20.6	0.199	34.1	5.23e-06	0.13	20.8	0.0139	34.1	5.23e-06	0.13	20.8	0.0139	34.1	-1.36e-14	0.127	20.5	0.113	34.3	-1.2e-12	0.128	20.6	0.0139	34.3	-1.2e-12	0.128	20.6	0.0139	34.3	-1.36e-14	0.127	20.5	0.113	34.3	-1.2e-12	0.128	20.6	0.0139	34.3	-1.2e-12	0.128	20.6	0.0139	34.3
151000	3.1e-08	0.129	20.6	0.199	34.1	5.07e-06	0.13	20.8	0.0139	34.1	5.07e-06	0.13	20.8	0.0139	34.1	-9.78e-15	0.127	20.5	0.113	34.3	-8.61e-13	0.127	20.6	0.0139	34.3	-8.62e-13	0.127	20.6	0.0139	34.3	-9.78e-15	0.127	20.5	0.113	34.3	-8.61e-13	0.127	20.6	0.0139	34.3	-8.62e-13	0.127	20.6	0.0139	34.3
151000	3.01e-08	0.129	20.6	0.199	34.1	4.92e-06	0.13	20.8	0.0139	34.1	4.92e-06	0.13	20.8	0.0139	34.1	-6.38e-15	0.127	20.5	0.113	34.3	-5.62e-13	0.127	20.6	0.0139	34.3	-5.62e-13	0.127	20.6	0.0139	34.3	-6.38e-15	0.127	20.5	0.113	34.3	-5.62e-13	0.127	20.6	0.0139	34.3	-5.62e-13	0.127	20.6	0.0139	34.3
152000	2.92e-08	0.129	20.6	0.199	34.1	4.78e-06	0.13	20.8	0.0139	34.1	4.78e-06	0.13	20.8	0.0139	34.1	-3.43e-15	0.127	20.5	0.113	34.3	-3.03e-13	0.127	20.6	0.0139	34.3	-3.03e-13	0.127	20.6	0.0139	34.3	-3.43e-15	0.127	20.5	0.113	34.3	-3.03e-13	0.127	20.6	0.0139	34.3	-3.03e-13	0.127	20.6	0.0139	34.3
152000	2.83e-08	0.129	20.6	0.199	34.1	4.63e-06	0.13	20.8	0.0139	34.1	4.63e-06	0.13	20.8	0.0139	34.1	-9.51e-16	0.127	20.5	0.113	34.3	-8.38e-14	0.127	20.6	0.0139	34.3	-8.38e-14	0.127	20.6	0.0139	34.3	-9.51e-16	0.127	20.5	0.113	34.3	-8.38e-14	0.127	20.6	0.0139	34.3	-8.38e-14	0.127	20.6	0.0139	34.3
152000	2.75e-08	0.128	20.6	0.199	34.1	4.49e-06	0.13	20.8	0.0139	34.1	4.49e-06	0.13	20.8	0.0139	34.1	1.08e-15	0.127	20.5	0.113	34.3	9.47e-14	0.127	20.6	0.0139	34.3	9.48e-14	0.127	20.6	0.0139	34.3	1.08e-15	0.127	20.5	0.113	34.3	9.47e-14	0.127	20.6	0.0139	34.3	9.48e-14	0.127	20.6	0.0139	34.3
152000	2.66e-08	0.128	20.6	0.199	34.1	4.36e-06	0.13	20.8	0.0139	34.1	4.36e-06	0.13	20.8	0.0139	34.1	2.64e-15	0.127	20.5	0.113	34.3	2.33e-13	0.127	20.6	0.0139	34.3	2.33e-13	0.127	20.6	0.0139	34.3	2.64e-15	0.127	20.5	0.113	34.3	2.33e-13	0.127	20.6	0.0139	34.3	2.33e-13	0.127	20.6	0.0139	34.3
152000	2.58e-08	0.128	20.6	0.199	34.1	4.23e-06	0.13	20.8	0.0139	34.1	4.23e-06	0.13	20.8	0.0139	34.1	3.75e-15	0.127	20.5	0.113	34.3	3.31e-13	0.127	20.6	0.0139	34.3	3.31e-13	0.127	20.6	0.0139	34.3	3.75e-15	0.127	20.5	0.113	34.3	3.31e-13	0.127	20.6	0.0139	34.3	3.31e-13	0.127	20.6	0.0139	34.3
152000	2.51e-08	0.128	20.6	0.199	34.1	4.1e-06	0.13	20.8	0.0139	34.1	4.1e-06	0.13	20.8	0.0139	34.1	4.41e-15	0.127	20.5	0.113	34.3	3.88e-13	0.127	20.6	0.0139	34.3	3.88e-13	0.127	20.6	0.0139	34.3	4.41e-15	0.127	20.5	0.113	34.3	3.88e-13	0.127	20.6	0.0139	34.3	3.88e-13	0.127	20.6	0.0139	34.3
153000	2.43e-08	0.128	20.6	0.198	34.1	3.98e-06	0.13	20.7	0.0139	34.1	3.98e-06	0.13	20.7	0.0139	34.1	4.6e-15	0.127	20.4	0.113	34.3	4.05e-13	0.127	20.5	0.0138	34.3	4.06e-13	0.127	20.5	0.0138	34.3	4.6e-15	0.127	20.4	0.113	34.3	4.05e-13	0.127	20.5	0.0138	34.3	4.06e-13	0.127	20.5	0.0138	34.3
153000	2.36e-08	0.128	20.6	0.198	34.1	3.86e-06	0.13	20.7	0.0139	34.1	3.86e-06	0.13	20.7	0.0139	34.1	-1.33e-14	0.127	20.4	0.113	34.3	-1.17e-12	0.127	20.5	0.0138	34.3	-1.17e-12	0.127	20.5	0.0138	34.3	-1.33e-14	0.127	20.4	0.113	34.3	-1.17e-12	0.127	20.5	0.0138	34.3	-1.17e-12	0.127	20.5	0.0138	34.3
153000	2.29e-08	0.128	20.5	0.198	34.1	3.74e-06	0.13	20.7	0.0139	34.1	3.74e-06	0.13	20.7	0.0139	34.1	-8.17e-15	0.127	20.4	0.113	34.3	-7.2e-13	0.127	20.5	0.0138	34.3	-7.2e-13	0.127	20.5	0.0138	34.3	-8.17e-15	0.127	20.4	0.113	34.3	-7.2e-13	0.127	20.5	0.0138	34.3	-7.2e-13	0.127	20.5	0.0138	34.3
153000	2.22e-08	0.128	20.5	0.198	34.1	3.63e-06	0.13	20.7	0.0139	34.1	3.63e-06	0.13	20.7	0.0139	34.1	-3.47e-15	0.127	20.4	0.113	34.3	-3.05e-13	0.127	20.5	0.0138	34.3	-3.05e-13	0.127	20.5	0.0138	34.3	-3.47e-15	0.127	20.4	0.113	34.3	-3.05e-13	0.127	20.5	0.0138	34.3	-3.05e-13	0.127	20.5	0.0138	34.3
153000	2.15e-08	0.128	20.5	0.198	34.1	3.52e-06	0.13	20.7	0.0138	34.1	3.52e-06	0.13	20.7	0.0138	34.1	8.16e-16	0.127	20.4	0.113	34.3	7.19e-14	0.127	20.5	0.0138	34.3	7.19e-14	0.127	20.5	0.0138	34.3	8.16e-16	0.127	20.4	0.113	34.3	7.19e-14	0.127	20.5	0.0138	34.3	7.19e-14	0.127	20.5	0.0138	34.3
153000	2.09e-08	0.128	20.5	0.198	34.2	3.41e-06	0.129	20.7	0.0138	34.2	3.42e-06	0.129	20.7	0.0138	34.1	4.69e-15	0.127	20.4	0.113	34.4	4.13e-13	0.127	20.5	0.0138	34.4	4.13e-13	0.127	20.5	0.0138	34.3	4.69e-15	0.127	20.4	0.113	34.4	4.13e-13	0.127	20.5	0.0138	34.4	4.13e-13	0.127	20.5	0.0138	34.3
154000	2.02e-08	0.128	20.5	0.198	34.2	3.31e-06	0.129	20.7	0.0138	34.2	3.31e-06	0.129	20.7	0.0138	34.1	8.16e-15	0.127	20.4	0.113	34.4	7.19e-13	0.127	20.5	0.0138	34.4	7.19e-13	0.127	20.5	0.0138	34.3	8.16e-15	0.127	20.4	0.113	34.4	7.19e-13	0.127	20.5	0.0138	34.4	7.19e-13	0.127	20.5	0.0138	34.3
154000	1.96e-08	0.128	20.5	0.198	34.2	3.21e-06	0.129	20.7	0.0138	34.2	3.21e-06	0.129	20.7	0.0138	34.2	1.12e-14	0.127	20.4	0.112	34.4	9.91e-13	0.127	20.5	0.0138	34.4	9.91e-13	0.127	20.5	0.0138	34.4	1.12e-14	0.127	20.4	0.112	34.4	9.91e-13	0.127	20.5	0.0138	34.4	9.91e-13	0.127	20.5	0.0138	34.4
154000	1.9e-08	0.128	20.5	0.198	34.2	3.11e-06	0.129	20.7	0.0138	34.2	3.11e-06	0.129	20.7	0.0138	34.2	1.4e-14	0.127	20.4	0.112	34.4	1.23e-12	0.127	20.5	0.0138	34.4	1.23e-12	0.127	20.5	0.0138	34.4	1.4e-14	0.127	20.4	0.112	34.4	1.23e-12	0.127	20.5	0.0138	34.4	1.23e-12	0.127	20.5	0.0138	34.4
154000	1.84e-08	0.128	20.5	0.198	34.2	3.02e-06	0.129	20.7	0.0138	34.2	3.02e-06	0.129	20.7	0.0138	34.2	1.63e-14	0.126	20.4	0.112	34.4	1.44e-12	0.127	20.5	0.0138	34.4	1.44e-12	0.127	20.5	0.0138	34.4	1.63e-14	0.126	20.4	0.112	34.4	1.44e-12	0.127	20.5	0.0138	34.4	1.44e-12	0.127	20.5	0.0138	34.4
154000	1.79e-08	0.128	20.5	0.198	34.2	2.93e-06	0.129	20.7	0.0138	34.2	2.93e-06	0.129	20.7	0.0138	34.2	1.83e-14	0.126	20.4	0.112	34.4	1.61e-12	0.127	20.5	0.0138	34.4	1.61e-12	0.127	20.5	0.0138	34.4	1.83e-14	0.126	20.4	0.112	34.4	1.61e-12	0.127	20.5	0.0138	34.4	1.61e-12	0.127	20.5	0.0138	34.4
154000	1.73e-08	0.128	20.5	0.198	34.2	2.84e-06	0.129	20.7	0.0138	34.2	2.84e-06	0.129	20.7	0.0138	34.2	2e-14	0.126	20.4	0.112	34.4	1.76e-12	0.127	20.5	0.0138	34.4	1.76e-12	0.127	20.5	0.0138	34.4	2e-14	0.126	20.4	0.112	34.4	1.76e-12	0.127	20.5	0.0138	34.4	1.76e-12	0.127	20.5	0.0138	34.4
155000	1.68e-08	0.128	20.5	0.198	34.2	2.75e-06	0.129	20.7	0.0138	34.2	2.75e-06	0.129	20.7	0.0138	34.2	2.13e-14	0.126	20.4	0.112	34.4	1.88e-12	0.127	20.5	0.0138	34.4	1.88e-12	0.127	20.5	0.0138	34.4	2.13e-14	0.126	20.4	0.112	34.4	1.88e-12	0.127	20.5	0.0138	34.4	1.88e-12	0.127	20.5	0.0138	34.4
155000	1.63e-08	0.128	20.5	0.198	34.2	2.67e-06	0.129	20.7	0.0138	34.2	2.67e-06	0.129	20.7	0.0138	34.2	2.24e-14	0.126	20.4	0.112	34.4	1.97e-12	0.127	20.5	0.0138	34.4	1.97e-12	0.127	20.5	0.0138	34.4	2.24e-14	0.126	20.4	0.112	34.4	1.97e-12	0.127	20.5	0.0138	34.4	1.97e-12	0.127	20.5	0.0138	34.4
155000	1.58e-08	0.128	20.5	0.198	34.2	2.59e-06	0.129	20.7	0.0138	34.2	2.59e-06	0.129	20.7	0.0138	34.2	2.31e-14	0.126	20.4	0.112	34.4	2.04e-12	0.127	20.5	0.0138	34.4	2.04e-12	0.127	20.5	0.0138	34.4	2.31e-14	0.126	20.4	0.112	34.4	2.04e-12	0.127	20.5	0.0138	34.4	2.04e-12	0.127	20.5	0.0138	34.4
155000	1.53e-08	0.128	20.5	0.198	34.2	2.51e-06	0.129	20.7	0.0138	34.2	2.51e-06	0.129	20.7	0.0138	34.2	2.36e-14	0.126	20.4	0.112	34.4	2.08e-12	0.127	20.5	0.0138	34.4	2.08e-12	0.127	20.5	0.0138	34.4	2.36e-14	0.126	20.4	0.112	34.4	2.08e-12	0.127	20.5	0.0138	34.4	2.08e-12	0.127	20.5	0.0138	34.4
155000	1.49e-08	0.128	20.5	0.198	34.2	2.43e-06	0.129	20.7	0.0138	34.2	2.43e-06	0.129	20.7	0.0138	34.2	2.38e-14	0.126	20.4	0.112	34.4	2.1e-12	0.127	20.5	0.0138	34.4	2.1e-12	0.127	20.5	0.0138	34.4	2.38e-14	0.126	20.4	0.112	34.4	2.1e-12	0.127	20.5	0.0138	34.4	2.1e-12	0.127	20.5	0.0138	34.4
156000	1.44e-08	0.128	20.5	0.198	34.2	2.36e-06	0.129	20.6	0.0138	34.2	2.36e-06	0.129	20.6	0.0138	34.2	2.38e-14	0.126	20.4	0.112	34.4	2.09e-12	0.127	20.5	0.0138	34.4	2.09e-12	0.127	20.5	0.0138	34.4	2.38e-14	0.126	20.4	0.112	34.4	2.09e-12	0.127	20.5	0.0138	34.4	2.09e-12	0.127	20.5	0.0138	34.4
156000	1.4e-08	0.128	20.5	0.198	34.2	2.28e-06	0.129	20.6	0.0138	34.2	2.28e-06	0.129	20.6	0.0138	34.2	2.35e-14	0.126	20.3	0.112	34.4	2.07e-12	0.127	20.4	0.0138	34.4	2.07e-12	0.127	20.4	0.0138	34.4	2.35e-14	0.126	20.3	0.112	34.4	2.07e-12	0.127	20.4	0.0138	34.4	2.07e-12	0.127	20.4	0.0138	34.4
156000	1.35e-08	0.128	20.5	0.198	34.2	2.22e-06	0.129	20.6	0.0138	34.2	2.22e-06	0.129	20.6	0.0138	34.2	2.29e-14	0.126	20.3	0.112	34.4	2.02e-12	0.127	20.4	0.0138	34.4	2.02e-12	0.127	20.4	0.0138	34.4	2.29e-14	0.126	20.3	0.112	34.4	2.02e-12	0.127	20.4	0.0138	34.4	2.02e-12	0.127	20.4	0.0138	34.4
156000	1.31e-08	0.128	20.4	0.198	34.2	2.15e-06	0.129	20.6	0.0138	34.2	2.15e-06	0.129	20.6	0.0138	34.2	2.22e-14	0.126	20.3	0.112	34.4	1.96e-12	0.127	20.4	0.0138	34.4	1.96e-12	0.127	20.4	0.0138	34.4	2.22e-14	0.126	20.3	0.112	34.4	1.96e-12	0.127	20.4	0.0138	34.4	1.96e-12	0.127	20.4	0.0138	34.4
156000	1.27e-08	0.128	20.4	0.197	34.2	2.08e-06	0.129	20.6	0.0138	34.2	2.08e-06	0.129	20.6	0.0138	34.2	2.13e-14	0.126	20.3	0.112	34.4	1.87e-12	0.127	20.4	0.0138	34.4	1.87e-12	0.127	20.4	0.0138	34.4	2.13e-14	0.126	20.3	0.112	34.4	1.87e-12	0.127	20.4	0.0138	34.4	1.87e-12	0.127	20.4	0.0138	34.4
156000	1.23e-08	0.128	20.4	0.197	34.2	2.02e-06	0.129	20.6	0.0138	34.2	2.02e-06	0.129	20.6	0.0138	34.2	2.02e-14	0.126	20.3	0.112	34.4	1.78e-12	0.127	20.4	0.0138	34.4	1.78e-12	0.127	20.4	0.0138	34.4	2.02e-14	0.126	20.3	0.112	34.4	1.78e-12	0.127	20.4	0.0138	34.4	1.78e-12	0.127	20.4	0.0138	34.4
157000	1.2e-08	0.128	20.4	0.197	34.3	1.96e-06	0.129	20.6	0.0138	34.3	1.96e-06	0.129	20.6	0.0138	34.2	1.92e-14	0.126	20.3	0.112	34.5	1.69e-12	0.127	20.4	0.0138	34.5	1.69e-12	0.127	20.4	0.0138	34.4	1.92e-14	0.126	20.3	0.112	34.5	1.69e-12	0.127	20.4	0.0138	34.5	1.69e-12	0.127	20.4	0.0138	34.4
157000	1.16e-08	0.128	20.4	0.197	34.3	1.9e-06	0.129	20.6	0.0138	34.3	1.9e-06	0.129	20.6	0.0138	34.2	1.8e-14	0.126	20.3	0.112	34.5	1.59e-12	0.127	20.4	0.0138	34.5	1.59e-12	0.127	20.4	0.0138	34.4	1.8e-14	0.126	20.3	0.112	34.5	1.59e-12	0.127	20.4	0.0138	34.5	1.59e-12	0.127	20.4	0.0138	34.4
157000	1.13e-08	0.128	20.4	0.197	34.3	1.84e-06	0.129	20.6	0.0138	34.3	1.84e-06	0.129	20.6	0.0138	34.3	1.68e-14	0.126	20.3	0.112	34.5	1.48e-12	0.127	20.4	0.0138	34.5	1.48e-12	0.127	20.4	0.0138	34.5	1.68e-14	0.126	20.3	0.112	34.5	1.48e-12	0.127	20.4	0.0138	34.5	1.48e-12	0.127	20.4	0.0138	34.5
157000	1.09e-08	0.128	20.4	0.197	34.3	1.79e-06	0.129	20.6	0.0138	34.3	1.79e-06	0.129	20.6	0.0138	34.3	1.54e-14	0.126	20.3	0.112	34.5	1.35e-12	0.126	20.4	0.0138	34.5	1.36e-12	0.126	20.4	0.0138	34.5	1.54e-14	0.126	20.3	0.112	34.5	1.35e-12	0.126	20.4	0.0138	34.5	1.36e-12	0.126	20.4	0.0138	34.5
157000	1.06e-08	0.127	20.4	0.197	34.3	1.73e-06	0.129	20.6	0.0138	34.3	1.73e-06	0.129	20.6	0.0138	34.3	1.39e-14	0.126	20.3	0.112	34.5	1.22e-12	0.126	20.4	0.0138	34.5	1.22e-12	0.126	20.4	0.0138	34.5	1.39e-14	0.126	20.3	0.112	34.5	1.22e-12	0.126	20.4	0.0138	34.5	1.22e-12	0.126	20.4	0.0138	34.5
157000	1.03e-08	0.127	20.4	0.197	34.3	1.68e-06	0.129	20.6	0.0138	34.3	1.68e-06	0.129	20.6	0.0138	34.3	1.23e-14	0.126	20.3	0.112	34.5	1.09e-12	0.126	20.4	0.0138	34.5	1.09e-12	0.126	20.4	0.0138	34.5	1.23e-14	0.126	20.3	0.112	34.5	1.09e-12	0.126	20.4	0.0138	34.5	1.09e-12	0.126	20.4	0.0138	34.5
158000	9.95e-09	0.127	20.4	0.197	34.3	1.63e-06	0.129	20.6	0.0138	34.3	1.63e-06	0.129	20.6	0.0138	34.3	1.07e-14	0.126	20.3	0.112	34.5	9.41e-13	0.126	20.4	0.0138	34.5	9.41e-13	0.126	20.4	0.0138	34.5	1.07e-14	0.126	20.3	0.112	34.5	9.41e-13	0.126	20.4	0.0138	34.5	9.41e-13	0.126	20.4	0.0138	34.5
158000	9.65e-09	0.127	20.4	0.197	34.3	1.58e-06	0.129	20.6	0.0138	34.3	1.58e-06	0.129	20.6	0.0138	34.3	8.99e-15	0.126	20.3	0.112	34.5	7.92e-13	0.126	20.4	0.0138	34.5	7.92e-13	0.126	20.4	0.0138	34.5	8.99e-15	0.126	20.3	0.112	34.5	7.92e-13	0.126	20.4	0.0138	34.5	7.92e-13	0.126	20.4	0.0138	34.5
158000	9.37e-09	0.127	20.4	0.197	34.3	1.53e-06	0.129	20.6	0.0138	34.3	1.53e-06	0.129	20.6	0.0138	34.3	7.26e-15	0.126	20.3	0.112	34.5	6.4e-13	0.126	20.4	0.0138	34.5	6.4e-13	0.126	20.4	0.0138	34.5	7.26e-15	0.126	20.3	0.112	34.5	6.4e-13	0.126	20.4	0.0138	34.5	6.4e-13	0.126	20.4	0.0138	34.5
158000	9.08e-09	0.127	20.4	0.197	34.3	1.49e-06	0.128	20.6	0.0138	34.3	1.49e-06	0.128	20.6	0.0138	34.3	5.51e-15	0.126	20.3	0.112	34.5	4.85e-13	0.126	20.4	0.0137	34.5	4.85e-13	0.126	20.4	0.0137	34.5	5.51e-15	0.126	20.3	0.112	34.5	4.85e-13	0.126	20.4	0.0137	34.5	4.85e-13	0.126	20.4	0.0137	34.5
158000	8.81e-09	0.127	20.4	0.197	34.3	1.44e-06	0.128	20.6	0.0137	34.3	1.44e-06	0.128	20.6	0.0137	34.3	3.74e-15	0.126	20.3	0.112	34.5	3.29e-13	0.126	20.4	0.0137	34.5	3.29e-13	0.126	20.4	0.0137	34.5	3.74e-15	0.126	20.3	0.112	34.5	3.29e-13	0.126	20.4	0.0137	34.5	3.29e-13	0.126	20.4	0.0137	34.5
158000	8.55e-09	0.127	20.4	0.197	34.3	1.4e-06	0.128	20.6	0.0137	34.3	1.4e-06	0.128	20.6	0.0137	34.3	1.97e-15	0.126	20.3	0.112	34.5	1.74e-13	0.126	20.4	0.0137	34.5	1.74e-13	0.126	20.4	0.0137	34.5	1.97e-15	0.126	20.3	0.112	34.5	1.74e-13	0.126	20.4	0.0137	34.5	1.74e-13	0.126	20.4	0.0137	34.5
159000	8.3e-09	0.127	20.4	0.197	34.3	1.36e-06	0.128	20.5	0.0137	34.3	1.36e-06	0.128	20.5	0.0137	34.3	2.22e-16	0.126	20.3	0.112	34.5	1.95e-14	0.126	20.3	0.0137	34.5	1.95e-14	0.126	20.3	0.0137	34.5	2.22e-16	0.126	20.3	0.112	34.5	1.95e-14	0.126	20.3	0.0137	34.5	1.95e-14	0.126	20.3	0.0137	34.5
159000	8.05e-09	0.127	20.4	0.197	34.3	1.32e-06	0.128	20.5	0.0137	34.3	1.32e-06	0.128	20.5	0.0137	34.3	-1.5e-15	0.126	20.2	0.112	34.5	-1.32e-13	0.126	20.3	0.0137	34.5	-1.32e-13	0.126	20.3	0.0137	34.5	-1.5e-15	0.126	20.2	0.112	34.5	-1.32e-13	0.126	20.3	0.0137	34.5	-1.32e-13	0.126	20.3	0.0137	34.5
159000	7.81e-09	0.127	20.4	0.197	34.3	1.28e-06	0.128	20.5	0.0137	34.3	1.28e-06	0.128	20.5	0.0137	34.3	-3.18e-15	0.126	20.2	0.112	34.5	-2.8e-13	0.126	20.3	0.0137	34.5	-2.8e-13	0.126	20.3	0.0137	34.5	-3.18e-15	0.126	20.2	0.112	34.5	-2.8e-13	0.126	20.3	0.0137	34.5	-2.8e-13	0.126	20.3	0.0137	34.5
159000	7.57e-09	0.127	20.3	0.197	34.3	1.24e-06	0.128	20.5	0.0137	34.3	1.24e-06	0.128	20.5	0.0137	34.3	-4.79e-15	0.126	20.2	0.112	34.5	-4.22e-13	0.126	20.3	0.0137	34.5	-4.23e-13	0.126	20.3	0.0137	34.5	-4.79e-15	0.126	20.2	0.112	34.5	-4.22e-13	0.126	20.3	0.0137	34.5	-4.23e-13	0.126	20.3	0.0137	34.5
159000	7.35e-09	0.127	20.3	0.197	34.3	1.2e-06	0.128	20.5	0.0137	34.3	1.2e-06	0.128	20.5	0.0137	34.3	-6.34e-15	0.126	20.2	0.112	34.5	-5.59e-13	0.126	20.3	0.0137	34.5	-5.59e-13	0.126	20.3	0.0137	34.5	-6.34e-15	0.126	20.2	0.112	34.5	-5.59e-13	0.126	20.3	0.0137	34.5	-5.59e-13	0.126	20.3	0.0137	34.5
159000	7.13e-09	0.127	20.3	0.197	34.3	1.17e-06	0.128	20.5	0.0137	34.3	1.17e-06	0.128	20.5	0.0137	34.3	-7.8e-15	0.126	20.2	0.112	34.5	-6.88e-13	0.126	20.3	0.0137	34.5	-6.88e-13	0.126	20.3	0.0137	34.5	-7.8e-15	0.126	20.2	0.112	34.5	-6.88e-13	0.126	20.3	0.0137	34.5	-6.88e-13	0.126	20.3	0.0137	34.5
160000	6.93e-09	0.127	20.3	0.197	34.4	1.13e-06	0.128	20.5	0.0137	34.4	1.13e-06	0.128	20.5	0.0137	34.3	-9.17e-15	0.126	20.2	0.112	34.6	-8.08e-13	0.126	20.3	0.0137	34.6	-8.08e-13	0.126	20.3	0.0137	34.5	-9.17e-15	0.126	20.2	0.112	34.6	-8.08e-13	0.126	20.3	0.0137	34.6	-8.08e-13	0.126	20.3	0.0137	34.5
160000	6.73e-09	0.127	20.3	0.196	34.4	1.1e-06	0.128	20.5	0.0137	34.4	1.1e-06	0.128	20.5	0.0137	34.3	-1.04e-14	0.126	20.2	0.112	34.6	-9.18e-13	0.126	20.3	0.0137	34.6	-9.18e-13	0.126	20.3	0.0137	34.5	-1.04e-14	0.126	20.2	0.112	34.6	-9.18e-13	0.126	20.3	0.0137	34.6	-9.18e-13	0.126	20.3	0.0137	34.5
160000	6.54e-09	0.127	20.3	0.196	34.4	1.07e-06	0.128	20.5	0.0137	34.4	1.07e-06	0.128	20.5	0.0137	34.4	-1.15e-14	0.126	20.2	0.112	34.6	-1.02e-12	0.126	20.3	0.0137	34.6	-1.02e-12	0.126	20.3	0.0137	34.6	-1.15e-14	0.126	20.2	0.112	34.6	-1.02e-12	0.126	20.3	0.0137	34.6	-1.02e-12	0.126	20.3	0.0137	34.6
160000	6.36e-09	0.127	20.3	0.196	34.4	1.04e-06	0.128	20.5	0.0137	34.4	1.04e-06	0.128	20.5	0.0137	34.4	-1.25e-14	0.125	20.2	0.112	34.6	-1.1e-12	0.126	20.3	0.0137	34.6	-1.1e-12	0.126	20.3	0.0137	34.6	-1.25e-14	0.125	20.2	0.112	34.6	-1.1e-12	0.126	20.3	0.0137	34.6	-1.1e-12	0.126	20.3	0.0137	34.6
160000	6.18e-09	0.127	20.3	0.196	34.4	1.01e-06	0.128	20.5	0.0137	34.4	1.01e-06	0.128	20.5	0.0137	34.4	-1.34e-14	0.125	20.2	0.112	34.6	-1.18e-12	0.126	20.3	0.0137	34.6	-1.18e-12	0.126	20.3	0.0137	34.6	-1.34e-14	0.125	20.2	0.112	34.6	-1.18e-12	0.126	20.3	0.0137	34.6	-1.18e-12	0.126	20.3	0.0137	34.6
161000	6.01e-09	0.127	20.3	0.196	34.4	9.83e-07	0.128	20.5	0.0137	34.4	9.84e-07	0.128	20.5	0.0137	34.4	-1.4e-14	0.125	20.2	0.112	34.6	-1.23e-12	0.126	20.3	0.0137	34.6	-1.23e-12	0.126	20.3	0.0137	34.6	-1.4e-14	0.125	20.2	0.112	34.6	-1.23e-12	0.126	20.3	0.0137	34.6	-1.23e-12	0.126	20.3	0.0137	34.6
161000	5.85e-09	0.127	20.3	0.196	34.4	9.56e-07	0.128	20.5	0.0137	34.4	9.57e-07	0.128	20.5	0.0137	34.4	-1.45e-14	0.125	20.2	0.111	34.6	-1.28e-12	0.126	20.3	0.0137	34.6	-1.28e-12	0.126	20.3	0.0137	34.6	-1.45e-14	0.125	20.2	0.111	34.6	-1.28e-12	0.126	20.3	0.0137	34.6	-1.28e-12	0.126	20.3	0.0137	34.6
161000	5.69e-09	0.127	20.3	0.196	34.4	9.3e-07	0.128	20.5	0.0137	34.4	9.3e-07	0.128	20.5	0.0137	34.4	-1.48e-14	0.125	20.2	0.111	34.6	-1.3e-12	0.126	20.3	0.0137	34.6	-1.3e-12	0.126	20.3	0.0137	34.6	-1.48e-14	0.125	20.2	0.111	34.6	-1.3e-12	0.126	20.3	0.0137	34.6	-1.3e-12	0.126	20.3	0.0137	34.6
161000	5.53e-09	0.127	20.3	0.196	34.4	9.05e-07	0.128	20.5	0.0137	34.4	9.05e-07	0.128	20.5	0.0137	34.4	-1.48e-14	0.125	20.2	0.111	34.6	-1.31e-12	0.126	20.3	0.0137	34.6	-1.31e-12	0.126	20.3	0.0137	34.6	-1.48e-14	0.125	20.2	0.111	34.6	-1.31e-12	0.126	20.3	0.0137	34.6	-1.31e-12	0.126	20.3	0.0137	34.6
161000	5.38e-09	0.127	20.3	0.196	34.4	8.81e-07	0.128	20.5	0.0137	34.4	8.81e-07	0.128	20.5	0.0137	34.4	-1.47e-14	0.125	20.2	0.111	34.6	-1.29e-12	0.126	20.3	0.0137	34.6	-1.29e-12	0.126	20.3	0.0137	34.6	-1.47e-14	0.125	20.2	0.111	34.6	-1.29e-12	0.126	20.3	0.0137	34.6	-1.29e-12	0.126	20.3	0.0137	34.6
161000	5.24e-09	0.127	20.3	0.196	34.4	8.57e-07	0.128	20.5	0.0137	34.4	8.57e-07	0.128	20.5	0.0137	34.4	-1.43e-14	0.125	20.2	0.111	34.6	-1.26e-12	0.126	20.3	0.0137	34.6	-1.26e-12	0.126	20.3	0.0137	34.6	-1.43e-14	0.125	20.2	0.111	34.6	-1.26e-12	0.126	20.3	0.0137	34.6	-1.26e-12	0.126	20.3	0.0137	34.6
162000	5.09e-09	0.127	20.3	0.196	34.4	8.33e-07	0.128	20.5	0.0137	34.4	8.34e-07	0.128	20.5	0.0137	34.4	-1.36e-14	0.125	20.2	0.111	34.6	-1.2e-12	0.126	20.3	0.0137	34.6	-1.2e-12	0.126	20.3	0.0137	34.6	-1.36e-14	0.125	20.2	0.111	34.6	-1.2e-12	0.126	20.3	0.0137	34.6	-1.2e-12	0.126	20.3	0.0137	34.6
162000	4.95e-09	0.127	20.3	0.196	34.4	8.11e-07	0.128	20.4	0.0137	34.4	8.11e-07	0.128	20.4	0.0137	34.4	-1.35e-14	0.125	20.2	0.111	34.6	-1.19e-12	0.126	20.2	0.0137	34.6	-1.19e-12	0.126	20.2	0.0137	34.6	-1.35e-14	0.125	20.2	0.111	34.6	-1.19e-12	0.126	20.2	0.0137	34.6	-1.19e-12	0.126	20.2	0.0137	34.6
162000	4.82e-09	0.127	20.3	0.196	34.4	7.89e-07	0.128	20.4	0.0137	34.4	7.89e-07	0.128	20.4	0.0137	34.4	-1.55e-14	0.125	20.1	0.111	34.6	-1.36e-12	0.126	20.2	0.0137	34.6	-1.36e-12	0.126	20.2	0.0137	34.6	-1.55e-14	0.125	20.1	0.111	34.6	-1.36e-12	0.126	20.2	0.0137	34.6	-1.36e-12	0.126	20.2	0.0137	34.6
162000	4.69e-09	0.127	20.3	0.196	34.4	7.67e-07	0.128	20.4	0.0137	34.4	7.67e-07	0.128	20.4	0.0137	34.4	-1.74e-14	0.125	20.1	0.111	34.6	-1.53e-12	0.126	20.2	0.0137	34.6	-1.53e-12	0.126	20.2	0.0137	34.6	-1.74e-14	0.125	20.1	0.111	34.6	-1.53e-12	0.126	20.2	0.0137	34.6	-1.53e-12	0.126	20.2	0.0137	34.6
162000	4.56e-09	0.127	20.2	0.196	34.4	7.45e-07	0.128	20.4	0.0137	34.4	7.46e-07	0.128	20.4	0.0137	34.4	-1.93e-14	0.125	20.1	0.111	34.6	-1.7e-12	0.126	20.2	0.0137	34.6	-1.7e-12	0.126	20.2	0.0137	34.6	-1.93e-14	0.125	20.1	0.111	34.6	-1.7e-12	0.126	20.2	0.0137	34.6	-1.7e-12	0.126	20.2	0.0137	34.6
162000	4.43e-09	0.127	20.2	0.196	34.4	7.24e-07	0.128	20.4	0.0137	34.4	7.24e-07	0.128	20.4	0.0137	34.4	-2.12e-14	0.125	20.1	0.111	34.6	-1.87e-12	0.126	20.2	0.0137	34.6	-1.87e-12	0.126	20.2	0.0137	34.6	-2.12e-14	0.125	20.1	0.111	34.6	-1.87e-12	0.126	20.2	0.0137	34.6	-1.87e-12	0.126	20.2	0.0137	34.6
163000	4.3e-09	0.127	20.2	0.196	34.4	7.03e-07	0.128	20.4	0.0137	34.4	7.03e-07	0.128	20.4	0.0137	34.4	-2.31e-14	0.125	20.1	0.111	34.7	-2.04e-12	0.126	20.2	0.0137	34.7	-2.04e-12	0.126	20.2	0.0137	34.6	-2.31e-14	0.125	20.1	0.111	34.7	-2.04e-12	0.126	20.2	0.0137	34.7	-2.04e-12	0.126	20.2	0.0137	34.6
163000	4.17e-09	0.127	20.2	0.196	34.5	6.82e-07	0.128	20.4	0.0137	34.5	6.83e-07	0.128	20.4	0.0137	34.4	-2.5e-14	0.125	20.1	0.111	34.7	-2.2e-12	0.126	20.2	0.0137	34.7	-2.2e-12	0.126	20.2	0.0137	34.6	-2.5e-14	0.125	20.1	0.111	34.7	-2.2e-12	0.126	20.2	0.0137	34.7	-2.2e-12	0.126	20.2	0.0137	34.6
163000	4.06e-09	0.126	20.2	0.196	34.5	6.64e-07	0.128	20.4	0.0137	34.5	6.64e-07	0.128	20.4	0.0137	34.4	-2.69e-14	0.125	20.1	0.111	34.7	-2.37e-12	0.126	20.2	0.0137	34.7	-2.37e-12	0.126	20.2	0.0137	34.6	-2.69e-14	0.125	20.1	0.111	34.7	-2.37e-12	0.126	20.2	0.0137	34.7	-2.37e-12	0.126	20.2	0.0137	34.6
163000	3.95e-09	0.126	20.2	0.196	34.5	6.47e-07	0.128	20.4	0.0137	34.5	6.47e-07	0.128	20.4	0.0137	34.5	-2.87e-14	0.125	20.1	0.111	34.7	-2.53e-12	0.125	20.2	0.0137	34.7	-2.53e-12	0.125	20.2	0.0137	34.7	-2.87e-14	0.125	20.1	0.111	34.7	-2.53e-12	0.125	20.2	0.0137	34.7	-2.53e-12	0.125	20.2	0.0137	34.7
163000	3.85e-09	0.126	20.2	0.196	34.5	6.3e-07	0.127	20.4	0.0137	34.5	6.3e-07	0.127	20.4	0.0137	34.5	-3.05e-14	0.125	20.1	0.111	34.7	-2.69e-12	0.125	20.2	0.0137	34.7	-2.69e-12	0.125	20.2	0.0137	34.7	-3.05e-14	0.125	20.1	0.111	34.7	-2.69e-12	0.125	20.2	0.0137	34.7	-2.69e-12	0.125	20.2	0.0137	34.7
163000	3.75e-09	0.126	20.2	0.196	34.5	6.14e-07	0.127	20.4	0.0137	34.5	6.14e-07	0.127	20.4	0.0137	34.5	-3.22e-14	0.125	20.1	0.111	34.7	-2.84e-12	0.125	20.2	0.0137	34.7	-2.84e-12	0.125	20.2	0.0137	34.7	-3.22e-14	0.125	20.1	0.111	34.7	-2.84e-12	0.125	20.2	0.0137	34.7	-2.84e-12	0.125	20.2	0.0137	34.7
164000	3.66e-09	0.126	20.2	0.195	34.5	5.98e-07	0.127	20.4	0.0136	34.5	5.98e-07	0.127	20.4	0.0136	34.5	-3.39e-14	0.125	20.1	0.111	34.7	-2.99e-12	0.125	20.2	0.0137	34.7	-2.99e-12	0.125	20.2	0.0137	34.7	-3.39e-14	0.125	20.1	0.111	34.7	-2.99e-12	0.125	20.2	0.0137	34.7	-2.99e-12	0.125	20.2	0.0137	34.7
164000	3.56e-09	0.126	20.2	0.195	34.5	5.83e-07	0.127	20.4	0.0136	34.5	5.83e-07	0.127	20.4	0.0136	34.5	-3.56e-14	0.125	20.1	0.111	34.7	-3.13e-12	0.125	20.2	0.0136	34.7	-3.13e-12	0.125	20.2	0.0136	34.7	-3.56e-14	0.125	20.1	0.111	34.7	-3.13e-12	0.125	20.2	0.0136	34.7	-3.13e-12	0.125	20.2	0.0136	34.7
164000	3.47e-09	0.126	20.2	0.195	34.5	5.68e-07	0.127	20.4	0.0136	34.5	5.68e-07	0.127	20.4	0.0136	34.5	-3.72e-14	0.125	20.1	0.111	34.7	-3.27e-12	0.125	20.2	0.0136	34.7	-3.28e-12	0.125	20.2	0.0136	34.7	-3.72e-14	0.125	20.1	0.111	34.7	-3.27e-12	0.125	20.2	0.0136	34.7	-3.28e-12	0.125	20.2	0.0136	34.7
164000	3.38e-09	0.126	20.2	0.195	34.5	5.54e-07	0.127	20.4	0.0136	34.5	5.54e-07	0.127	20.4	0.0136	34.5	-3.87e-14	0.125	20.1	0.111	34.7	-3.41e-12	0.125	20.2	0.0136	34.7	-3.41e-12	0.125	20.2	0.0136	34.7	-3.87e-14	0.125	20.1	0.111	34.7	-3.41e-12	0.125	20.2	0.0136	34.7	-3.41e-12	0.125	20.2	0.0136	34.7
164000	3.3e-09	0.126	20.2	0.195	34.5	5.39e-07	0.127	20.4	0.0136	34.5	5.39e-07	0.127	20.4	0.0136	34.5	-4.02e-14	0.125	20.1	0.111	34.7	-3.54e-12	0.125	20.2	0.0136	34.7	-3.54e-12	0.125	20.2	0.0136	34.7	-4.02e-14	0.125	20.1	0.111	34.7	-3.54e-12	0.125	20.2	0.0136	34.7	-3.54e-12	0.125	20.2	0.0136	34.7
164000	3.21e-09	0.126	20.2	0.195	34.5	5.26e-07	0.127	20.4	0.0136	34.5	5.26e-07	0.127	20.4	0.0136	34.5	-4.16e-14	0.125	20.1	0.111	34.7	-3.66e-12	0.125	20.2	0.0136	34.7	-3.66e-12	0.125	20.2	0.0136	34.7	-4.16e-14	0.125	20.1	0.111	34.7	-3.66e-12	0.125	20.2	0.0136	34.7	-3.66e-12	0.125	20.2	0.0136	34.7
165000	3.13e-09	0.126	20.2	0.195	34.5	5.12e-07	0.127	20.4	0.0136	34.5	5.12e-07	0.127	20.4	0.0136	34.5	-4.29e-14	0.125	20.1	0.111	34.7	-3.78e-12	0.125	20.2	0.0136	34.7	-3.78e-12	0.125	20.2	0.0136	34.7	-4.29e-14	0.125	20.1	0.111	34.7	-3.78e-12	0.125	20.2	0.0136	34.7	-3.78e-12	0.125	20.2	0.0136	34.7
165000	3.05e-09	0.126	20.2	0.195	34.5	4.99e-07	0.127	20.3	0.0136	34.5	4.99e-07	0.127	20.3	0.0136	34.5	-4.41e-14	0.125	20.1	0.111	34.7	-3.89e-12	0.125	20.1	0.0136	34.7	-3.89e-12	0.125	20.1	0.0136	34.7	-4.41e-14	0.125	20.1	0.111	34.7	-3.89e-12	0.125	20.1	0.0136	34.7	-3.89e-12	0.125	20.1	0.0136	34.7
165000	2.97e-09	0.126	20.2	0.195	34.5	4.86e-07	0.127	20.3	0.0136	34.5	4.86e-07	0.127	20.3	0.0136	34.5	-4.53e-14	0.125	20	0.111	34.7	-3.99e-12	0.125	20.1	0.0136	34.7	-3.99e-12	0.125	20.1	0.0136	34.7	-4.53e-14	0.125	20	0.111	34.7	-3.99e-12	0.125	20.1	0.0136	34.7	-3.99e-12	0.125	20.1	0.0136	34.7
165000	2.89e-09	0.126	20.2	0.195	34.5	4.73e-07	0.127	20.3	0.0136	34.5	4.73e-07	0.127	20.3	0.0136	34.5	-4.64e-14	0.125	20	0.111	34.7	-4.09e-12	0.125	20.1	0.0136	34.7	-4.09e-12	0.125	20.1	0.0136	34.7	-4.64e-14	0.125	20	0.111	34.7	-4.09e-12	0.125	20.1	0.0136	34.7	-4.09e-12	0.125	20.1	0.0136	34.7
165000	2.81e-09	0.126	20.1	0.195	34.5	4.6e-07	0.127	20.3	0.0136	34.5	4.6e-07	0.127	20.3	0.0136	34.5	-4.73e-14	0.125	20	0.111	34.7	-4.17e-12	0.125	20.1	0.0136	34.7	-4.17e-12	0.125	20.1	0.0136	34.7	-4.73e-14	0.125	20	0.111	34.7	-4.17e-12	0.125	20.1	0.0136	34.7	-4.17e-12	0.125	20.1	0.0136	34.7
166000	2.74e-09	0.126	20.1	0.195	34.5	4.48e-07	0.127	20.3	0.0136	34.5	4.48e-07	0.127	20.3	0.0136	34.5	-4.82e-14	0.125	20	0.111	34.7	-4.25e-12	0.125	20.1	0.0136	34.7	-4.25e-12	0.125	20.1	0.0136	34.7	-4.82e-14	0.125	20	0.111	34.7	-4.25e-12	0.125	20.1	0.0136	34.7	-4.25e-12	0.125	20.1	0.0136	34.7
166000	2.66e-09	0.126	20.1	0.195	34.6	4.35e-07	0.127	20.3	0.0136	34.6	4.35e-07	0.127	20.3	0.0136	34.5	-4.9e-14	0.125	20	0.111	34.8	-4.32e-12	0.125	20.1	0.0136	34.8	-4.32e-12	0.125	20.1	0.0136	34.7	-4.9e-14	0.125	20	0.111	34.8	-4.32e-12	0.125	20.1	0.0136	34.8	-4.32e-12	0.125	20.1	0.0136	34.7
166000	2.59e-09	0.126	20.1	0.195	34.6	4.23e-07	0.127	20.3	0.0136	34.6	4.23e-07	0.127	20.3	0.0136	34.5	-4.97e-14	0.125	20	0.111	34.8	-4.38e-12	0.125	20.1	0.0136	34.8	-4.38e-12	0.125	20.1	0.0136	34.7	-4.97e-14	0.125	20	0.111	34.8	-4.38e-12	0.125	20.1	0.0136	34.8	-4.38e-12	0.125	20.1	0.0136	34.7
166000	2.51e-09	0.126	20.1	0.195	34.6	4.11e-07	0.127	20.3	0.0136	34.6	4.11e-07	0.127	20.3	0.0136	34.6	-5.02e-14	0.125	20	0.111	34.8	-4.42e-12	0.125	20.1	0.0136	34.8	-4.42e-12	0.125	20.1	0.0136	34.8	-5.02e-14	0.125	20	0.111	34.8	-4.42e-12	0.125	20.1	0.0136	34.8	-4.42e-12	0.125	20.1	0.0136	34.8
166000	2.44e-09	0.126	20.1	0.195	34.6	3.99e-07	0.127	20.3	0.0136	34.6	3.99e-07	0.127	20.3	0.0136	34.6	-5.06e-14	0.124	20	0.111	34.8	-4.46e-12	0.125	20.1	0.0136	34.8	-4.46e-12	0.125	20.1	0.0136	34.8	-5.06e-14	0.124	20	0.111	34.8	-4.46e-12	0.125	20.1	0.0136	34.8	-4.46e-12	0.125	20.1	0.0136	34.8
166000	2.37e-09	0.126	20.1	0.195	34.6	3.88e-07	0.127	20.3	0.0136	34.6	3.88e-07	0.127	20.3	0.0136	34.6	-5.09e-14	0.124	20	0.111	34.8	-4.49e-12	0.125	20.1	0.0136	34.8	-4.49e-12	0.125	20.1	0.0136	34.8	-5.09e-14	0.124	20	0.111	34.8	-4.49e-12	0.125	20.1	0.0136	34.8	-4.49e-12	0.125	20.1	0.0136	34.8
167000	2.3e-09	0.126	20.1	0.195	34.6	3.77e-07	0.127	20.3	0.0136	34.6	3.77e-07	0.127	20.3	0.0136	34.6	-5.11e-14	0.124	20	0.111	34.8	-4.51e-12	0.125	20.1	0.0136	34.8	-4.51e-12	0.125	20.1	0.0136	34.8	-5.11e-14	0.124	20	0.111	34.8	-4.51e-12	0.125	20.1	0.0136	34.8	-4.51e-12	0.125	20.1	0.0136	34.8
167000	2.24e-09	0.126	20.1	0.195	34.6	3.67e-07	0.127	20.3	0.0136	34.6	3.67e-07	0.127	20.3	0.0136	34.6	-5.12e-14	0.124	20	0.111	34.8	-4.51e-12	0.125	20.1	0.0136	34.8	-4.51e-12	0.125	20.1	0.0136	34.8	-5.12e-14	0.124	20	0.111	34.8	-4.51e-12	0.125	20.1	0.0136	34.8	-4.51e-12	0.125	20.1	0.0136	34.8
167000	2.18e-09	0.126	20.1	0.195	34.6	3.56e-07	0.127	20.3	0.0136	34.6	3.56e-07	0.127	20.3	0.0136	34.6	-5.11e-14	0.124	20	0.111	34.8	-4.5e-12	0.125	20.1	0.0136	34.8	-4.5e-12	0.125	20.1	0.0136	34.8	-5.11e-14	0.124	20	0.111	34.8	-4.5e-12	0.125	20.1	0.0136	34.8	-4.5e-12	0.125	20.1	0.0136	34.8
167000	2.12e-09	0.126	20.1	0.195	34.6	3.46e-07	0.127	20.3	0.0136	34.6	3.46e-07	0.127	20.3	0.0136	34.6	-5.1e-14	0.124	20	0.111	34.8	-4.5e-12	0.125	20.1	0.0136	34.8	-4.5e-12	0.125	20.1	0.0136	34.8	-5.1e-14	0.124	20	0.111	34.8	-4.5e-12	0.125	20.1	0.0136	34.8	-4.5e-12	0.125	20.1	0.0136	34.8
167000	2.06e-09	0.126	20.1	0.195	34.6	3.36e-07	0.127	20.3	0.0136	34.6	3.37e-07	0.127	20.3	0.0136	34.6	-5.18e-14	0.124	20	0.111	34.8	-4.56e-12	0.125	20.1	0.0136	34.8	-4.56e-12	0.125	20.1	0.0136	34.8	-5.18e-14	0.124	20	0.111	34.8	-4.56e-12	0.125	20.1	0.0136	34.8	-4.56e-12	0.125	20.1	0.0136	34.8
167000	2e-09	0.126	20.1	0.194	34.6	3.27e-07	0.127	20.3	0.0136	34.6	3.27e-07	0.127	20.3	0.0136	34.6	-5.24e-14	0.124	20	0.11	34.8	-4.62e-12	0.125	20.1	0.0136	34.8	-4.62e-12	0.125	20.1	0.0136	34.8	-5.24e-14	0.124	20	0.11	34.8	-4.62e-12	0.125	20.1	0.0136	34.8	-4.62e-12	0.125	20.1	0.0136	34.8
168000	1.94e-09	0.126	20.1	0.194	34.6	3.17e-07	0.127	20.3	0.0136	34.6	3.17e-07	0.127	20.3	0.0136	34.6	-5.31e-14	0.124	20	0.11	34.8	-4.68e-12	0.125	20.1	0.0136	34.8	-4.68e-12	0.125	20.1	0.0136	34.8	-5.31e-14	0.124	20	0.11	34.8	-4.68e-12	0.125	20.1	0.0136	34.8	-4.68e-12	0.125	20.1	0.0136	34.8
168000	1.88e-09	0.126	20.1	0.194	34.6	3.08e-07	0.127	20.3	0.0136	34.6	3.08e-07	0.127	20.3	0.0136	34.6	-5.36e-14	0.124	20	0.11	34.8	-4.73e-12	0.125	20.1	0.0136	34.8	-4.73e-12	0.125	20.1	0.0136	34.8	-5.36e-14	0.124	20	0.11	34.8	-4.73e-12	0.125	20.1	0.0136	34.8	-4.73e-12	0.125	20.1	0.0136	34.8
168000	1.83e-09	0.126	20.1	0.194	34.6	2.99e-07	0.127	20.2	0.0136	34.6	2.99e-07	0.127	20.2	0.0136	34.6	-5.41e-14	0.124	20	0.11	34.8	-4.77e-12	0.125	20	0.0136	34.8	-4.77e-12	0.125	20	0.0136	34.8	-5.41e-14	0.124	20	0.11	34.8	-4.77e-12	0.125	20	0.0136	34.8	-4.77e-12	0.125	20	0.0136	34.8
168000	1.77e-09	0.126	20.1	0.194	34.6	2.9e-07	0.127	20.2	0.0136	34.6	2.9e-07	0.127	20.2	0.0136	34.6	-5.46e-14	0.124	19.9	0.11	34.8	-4.81e-12	0.125	20	0.0136	34.8	-4.81e-12	0.125	20	0.0136	34.8	-5.46e-14	0.124	19.9	0.11	34.8	-4.81e-12	0.125	20	0.0136	34.8	-4.81e-12	0.125	20	0.0136	34.8
168000	1.72e-09	0.126	20.1	0.194	34.6	2.82e-07	0.127	20.2	0.0136	34.6	2.82e-07	0.127	20.2	0.0136	34.6	-5.5e-14	0.124	19.9	0.11	34.8	-4.85e-12	0.125	20	0.0136	34.8	-4.85e-12	0.125	20	0.0136	34.8	-5.5e-14	0.124	19.9	0.11	34.8	-4.85e-12	0.125	20	0.0136	34.8	-4.85e-12	0.125	20	0.0136	34.8
168000	1.67e-09	0.126	20	0.194	34.6	2.73e-07	0.127	20.2	0.0136	34.6	2.73e-07	0.127	20.2	0.0136	34.6	-5.53e-14	0.124	19.9	0.11	34.8	-4.88e-12	0.125	20	0.0136	34.8	-4.88e-12	0.125	20	0.0136	34.8	-5.53e-14	0.124	19.9	0.11	34.8	-4.88e-12	0.125	20	0.0136	34.8	-4.88e-12	0.125	20	0.0136	34.8
169000	1.62e-09	0.126	20	0.194	34.6	2.65e-07	0.127	20.2	0.0136	34.6	2.65e-07	0.127	20.2	0.0136	34.6	-5.56e-14	0.124	19.9	0.11	34.8	-4.9e-12	0.125	20	0.0136	34.8	-4.9e-12	0.125	20	0.0136	34.8	-5.56e-14	0.124	19.9	0.11	34.8	-4.9e-12	0.125	20	0.0136	34.8	-4.9e-12	0.125	20	0.0136	34.8
169000	1.57e-09	0.125	20	0.194	34.7	2.57e-07	0.126	20.2	0.0136	34.7	2.57e-07	0.126	20.2	0.0136	34.6	-5.58e-14	0.124	19.9	0.11	34.9	-4.92e-12	0.125	20	0.0136	34.9	-4.92e-12	0.125	20	0.0136	34.8	-5.58e-14	0.124	19.9	0.11	34.9	-4.92e-12	0.125	20	0.0136	34.9	-4.92e-12	0.125	20	0.0136	34.8
169000	1.52e-09	0.125	20	0.194	34.7	2.49e-07	0.126	20.2	0.0136	34.7	2.49e-07	0.126	20.2	0.0136	34.6	-5.6e-14	0.124	19.9	0.11	34.9	-4.93e-12	0.125	20	0.0136	34.9	-4.93e-12	0.125	20	0.0136	34.8	-5.6e-14	0.124	19.9	0.11	34.9	-4.93e-12	0.125	20	0.0136	34.9	-4.93e-12	0.125	20	0.0136	34.8
169000	1.48e-09	0.125	20	0.194	34.7	2.42e-07	0.126	20.2	0.0135	34.7	2.42e-07	0.126	20.2	0.0135	34.7	-5.61e-14	0.124	19.9	0.11	34.9	-4.94e-12	0.124	20	0.0136	34.9	-4.94e-12	0.124	20	0.0136	34.9	-5.61e-14	0.124	19.9	0.11	34.9	-4.94e-12	0.124	20	0.0136	34.9	-4.94e-12	0.124	20	0.0136	34.9
169000	1.43e-09	0.125	20	0.194	34.7	2.34e-07	0.126	20.2	0.0135	34.7	2.34e-07	0.126	20.2	0.0135	34.7	-5.61e-14	0.124	19.9	0.11	34.9	-4.94e-12	0.124	20	0.0135	34.9	-4.94e-12	0.124	20	0.0135	34.9	-5.61e-14	0.124	19.9	0.11	34.9	-4.94e-12	0.124	20	0.0135	34.9	-4.94e-12	0.124	20	0.0135	34.9
170000	1.39e-09	0.125	20	0.194	34.7	2.27e-07	0.126	20.2	0.0135	34.7	2.27e-07	0.126	20.2	0.0135	34.7	-5.6e-14	0.124	19.9	0.11	34.9	-4.94e-12	0.124	20	0.0135	34.9	-4.94e-12	0.124	20	0.0135	34.9	-5.6e-14	0.124	19.9	0.11	34.9	-4.94e-12	0.124	20	0.0135	34.9	-4.94e-12	0.124	20	0.0135	34.9
170000	1.35e-09	0.125	20	0.194	34.7	2.2e-07	0.126	20.2	0.0135	34.7	2.2e-07	0.126	20.2	0.0135	34.7	-5.59e-14	0.124	19.9	0.11	34.9	-4.93e-12	0.124	20	0.0135	34.9	-4.93e-12	0.124	20	0.0135	34.9	-5.59e-14	0.124	19.9	0.11	34.9	-4.93e-12	0.124	20	0.0135	34.9	-4.93e-12	0.124	20	0.0135	34.9
170000	1.3e-09	0.125	20	0.194	34.7	2.13e-07	0.126	20.2	0.0135	34.7	2.13e-07	0.126	20.2	0.0135	34.7	-5.57e-14	0.124	19.9	0.11	34.9	-4.91e-12	0.124	20	0.0135	34.9	-4.91e-12	0.124	20	0.0135	34.9	-5.57e-14	0.124	19.9	0.11	34.9	-4.91e-12	0.124	20	0.0135	34.9	-4.91e-12	0.124	20	0.0135	34.9
170000	1.26e-09	0.125	20	0.194	34.7	2.06e-07	0.126	20.2	0.0135	34.7	2.06e-07	0.126	20.2	0.0135	34.7	-5.54e-14	0.124	19.9	0.11	34.9	-4.89e-12	0.124	20	0.0135	34.9	-4.89e-12	0.124	20	0.0135	34.9	-5.54e-14	0.124	19.9	0.11	34.9	-4.89e-12	0.124	20	0.0135	34.9	-4.89e-12	0.124	20	0.0135	34.9
170000	1.22e-09	0.125	20	0.194	34.7	1.99e-07	0.126	20.2	0.0135	34.7	1.99e-07	0.126	20.2	0.0135	34.7	-5.51e-14	0.124	19.9	0.11	34.9	-4.86e-12	0.124	20	0.0135	34.9	-4.86e-12	0.124	20	0.0135	34.9	-5.51e-14	0.124	19.9	0.11	34.9	-4.86e-12	0.124	20	0.0135	34.9	-4.86e-12	0.124	20	0.0135	34.9
170000	1.18e-09	0.125	20	0.194	34.7	1.93e-07	0.126	20.2	0.0135	34.7	1.93e-07	0.126	20.2	0.0135	34.7	-5.47e-14	0.124	19.9	0.11	34.9	-4.82e-12	0.124	20	0.0135	34.9	-4.82e-12	0.124	20	0.0135	34.9	-5.47e-14	0.124	19.9	0.11	34.9	-4.82e-12	0.124	20	0.0135	34.9	-4.82e-12	0.124	20	0.0135	34.9
171000	1.14e-09	0.125	20	0.194	34.7	1.87e-07	0.126	20.2	0.0135	34.7	1.87e-07	0.126	20.2	0.0135	34.7	-5.42e-14	0.124	19.9	0.11	34.9	-4.77e-12	0.124	20	0.0135	34.9	-4.78e-12	0.124	20	0.0135	34.9	-5.42e-14	0.124	19.9	0.11	34.9	-4.77e-12	0.124	20	0.0135	34.9	-4.78e-12	0.124	20	0.0135	34.9
171000	1.1e-09	0.125	20	0.194	34.7	1.8e-07	0.126	20.2	0.0135	34.7	1.8e-07	0.126	20.2	0.0135	34.7	-5.36e-14	0.124	19.9	0.11	34.9	-4.72e-12	0.124	20	0.0135	34.9	-4.72e-12	0.124	20	0.0135	34.9	-5.36e-14	0.124	19.9	0.11	34.9	-4.72e-12	0.124	20	0.0135	34.9	-4.72e-12	0.124	20	0.0135	34.9
171000	1.07e-09	0.125	20	0.194	34.7	1.74e-07	0.126	20.2	0.0135	34.7	1.74e-07	0.126	20.2	0.0135	34.7	-5.29e-14	0.124	19.9	0.11	34.9	-4.66e-12	0.124	20	0.0135	34.9	-4.67e-12	0.124	20	0.0135	34.9	-5.29e-14	0.124	19.9	0.11	34.9	-4.66e-12	0.124	20	0.0135	34.9	-4.67e-12	0.124	20	0.0135	34.9
171000	1.03e-09	0.125	20	0.194	34.7	1.69e-07	0.126	20.1	0.0135	34.7	1.69e-07	0.126	20.1	0.0135	34.7	-5.22e-14	0.124	19.9	0.11	34.9	-4.6e-12	0.124	19.9	0.0135	34.9	-4.6e-12	0.124	19.9	0.0135	34.9	-5.22e-14	0.124	19.9	0.11	34.9	-4.6e-12	0.124	19.9	0.0135	34.9	-4.6e-12	0.124	19.9	0.0135	34.9
171000	9.95e-10	0.125	20	0.193	34.7	1.63e-07	0.126	20.1	0.0135	34.7	1.63e-07	0.126	20.1	0.0135	34.7	-5.13e-14	0.124	19.8	0.11	34.9	-4.53e-12	0.124	19.9	0.0135	34.9	-4.53e-12	0.124	19.9	0.0135	34.9	-5.13e-14	0.124	19.8	0.11	34.9	-4.53e-12	0.124	19.9	0.0135	34.9	-4.53e-12	0.124	19.9	0.0135	34.9
171000	9.62e-10	0.125	20	0.193	34.7	1.57e-07	0.126	20.1	0.0135	34.7	1.57e-07	0.126	20.1	0.0135	34.7	-5.04e-14	0.124	19.8	0.11	34.9	-4.44e-12	0.124	19.9	0.0135	34.9	-4.44e-12	0.124	19.9	0.0135	34.9	-5.04e-14	0.124	19.8	0.11	34.9	-4.44e-12	0.124	19.9	0.0135	34.9	-4.44e-12	0.124	19.9	0.0135	34.9
172000	9.3e-10	0.125	20	0.193	34.7	1.52e-07	0.126	20.1	0.0135	34.7	1.52e-07	0.126	20.1	0.0135	34.7	-4.94e-14	0.124	19.8	0.11	34.9	-4.35e-12	0.124	19.9	0.0135	34.9	-4.36e-12	0.124	19.9	0.0135	34.9	-4.94e-14	0.124	19.8	0.11	34.9	-4.35e-12	0.124	19.9	0.0135	34.9	-4.36e-12	0.124	19.9	0.0135	34.9
172000	8.99e-10	0.125	19.9	0.193	34.7	1.47e-07	0.126	20.1	0.0135	34.7	1.47e-07	0.126	20.1	0.0135	34.7	-4.83e-14	0.124	19.8	0.11	34.9	-4.26e-12	0.124	19.9	0.0135	34.9	-4.26e-12	0.124	19.9	0.0135	34.9	-4.83e-14	0.124	19.8	0.11	34.9	-4.26e-12	0.124	19.9	0.0135	34.9	-4.26e-12	0.124	19.9	0.0135	34.9
172000	8.69e-10	0.125	19.9	0.193	34.8	1.42e-07	0.126	20.1	0.0135	34.8	1.42e-07	0.126	20.1	0.0135	34.7	-4.71e-14	0.124	19.8	0.11	35	-4.15e-12	0.124	19.9	0.0135	35	-4.15e-12	0.124	19.9	0.0135	34.9	-4.71e-14	0.124	19.8	0.11	35	-4.15e-12	0.124	19.9	0.0135	35	-4.15e-12	0.124	19.9	0.0135	34.9
172000	8.41e-10	0.125	19.9	0.193	34.8	1.38e-07	0.126	20.1	0.0135	34.8	1.38e-07	0.126	20.1	0.0135	34.7	-4.58e-14	0.124	19.8	0.11	35	-4.04e-12	0.124	19.9	0.0135	35	-4.04e-12	0.124	19.9	0.0135	34.9	-4.58e-14	0.124	19.8	0.11	35	-4.04e-12	0.124	19.9	0.0135	35	-4.04e-12	0.124	19.9	0.0135	34.9
172000	8.14e-10	0.125	19.9	0.193	34.8	1.33e-07	0.126	20.1	0.0135	34.8	1.33e-07	0.126	20.1	0.0135	34.8	-4.44e-14	0.123	19.8	0.11	35	-3.92e-12	0.124	19.9	0.0135	35	-3.92e-12	0.124	19.9	0.0135	35	-4.44e-14	0.123	19.8	0.11	35	-3.92e-12	0.124	19.9	0.0135	35	-3.92e-12	0.124	19.9	0.0135	35
172000	7.88e-10	0.125	19.9	0.193	34.8	1.29e-07	0.126	20.1	0.0135	34.8	1.29e-07	0.126	20.1	0.0135	34.8	-4.29e-14	0.123	19.8	0.11	35	-3.78e-12	0.124	19.9	0.0135	35	-3.79e-12	0.124	19.9	0.0135	35	-4.29e-14	0.123	19.8	0.11	35	-3.78e-12	0.124	19.9	0.0135	35	-3.79e-12	0.124	19.9	0.0135	35
173000	7.63e-10	0.125	19.9	0.193	34.8	1.25e-07	0.126	20.1	0.0135	34.8	1.25e-07	0.126	20.1	0.0135	34.8	-4.12e-14	0.123	19.8	0.11	35	-3.63e-12	0.124	19.9	0.0135	35	-3.63e-12	0.124	19.9	0.0135	35	-4.12e-14	0.123	19.8	0.11	35	-3.63e-12	0.124	19.9	0.0135	35	-3.63e-12	0.124	19.9	0.0135	35
173000	7.4e-10	0.125	19.9	0.193	34.8	1.21e-07	0.126	20.1	0.0135	34.8	1.21e-07	0.126	20.1	0.0135	34.8	-3.91e-14	0.123	19.8	0.11	35	-3.45e-12	0.124	19.9	0.0135	35	-3.45e-12	0.124	19.9	0.0135	35	-3.91e-14	0.123	19.8	0.11	35	-3.45e-12	0.124	19.9	0.0135	35	-3.45e-12	0.124	19.9	0.0135	35

## Sheet: Figure6b
WT Cell Length (µm)	ΔPduN Cell Length (µm)
1.8498	33.3298
1.75572	7.57692
2.24898	15.06
1.67196	26.6437
1.82778	25.3861
1.80924	1.34166
1.59678	5.77014
1.60998	3.98988
1.85736	4.284
2.02626	11.7976
1.97202	14.8991
2.03406	2.70948
1.69308	14.7629
2.508	17.051
1.63356	1.32138
2.3448	12.5587
1.94328	7.81296
2.21454	9.91512
1.55916	17.2805
3.04524	2.98842
2.0778	2.02248
2.18838	5.907
1.5087	1.90044
2.56428	3.2502
1.5003	2.92914
1.44312	2.28582
1.35828	3.89082
2.07348	1.76184
2.59116	9.28944
2.20782	7.54002
2.04024	17.9603
1.70394	8.76618
2.16708	1.28994
1.5945	1.3014
1.72884	17.764
1.71918	9.40206
1.44	11.3711
1.86678	1.69386
1.42242	4.83042
1.5048	5.90058
1.71816	2.06454
1.38132	1.88046
1.96812	16.0963
1.41222	7.71036
2.38872	6.43392
2.60502	10.7771
1.56	9.6366
2.08968	3.75072
2.71062	4.43994
2.0523	6.42126
3.0054	6.29682
1.99452	5.3835
2.18406	5.67468
1.58406	7.94904
2.05404	1.9791
1.9284	31.6587
1.32138	4.36716
1.4007	5.16354
2.44314	14.0847
1.4007	1.7124
2.30826	13.4017
2.59116	14.1097
1.4262	3.74154
1.31592	13.6391
2.55264	18.2092
1.09488	19.7597
1.5036	1.43406
2.5632	8.30106
2.2062	4.58112
1.74	11.4041
1.61556	5.9403
2.16336	8.5281
1.87542	7.17444
1.75236	2.0475
2.2926	3.1629
1.61556	2.97606
1.88406	20.2251
1.48188	3.24168
2.547	1.52736
2.1483	3.5139
2.24898	11.6905
1.4262	12.2223
1.93494	7.737
1.45122	2.6745
1.8945	4.80522
1.7076	4.4829
1.78392	8.63064
2.48622	11.7929
1.76568	1.5012
1.57836	4.51848
2.67348	5.30346
1.16496	1.97364
1.53324	12.4158
1.96542	4.16502
2.34	7.17102
1.44252	3.3693
1.38	6.8694
1.34832	14.1779
1.44498	8.02914
1.62114	1.43562
1.58856	2.83938
1.12092	8.25576
1.55772	11.6077
1.35366	3.79872
1.60998	6.8337
2.06628	3.36102
2.9559	10.181
1.49034	1.48188
2.22084	13.2533
2.09916	12.6504
2.3895	11.8432
2.3346	8.34144
1.71816	7.9164
1.56	1.74102
2.18406	5.75364
1.40454	6.65124
1.68108	1.36824
1.57836	11.4568
1.53792	5.50998
2.13066	7.95354
1.65954
1.71606
1.2756
1.96812
1.27278
1.5
2.13066
1.84836
1.49034
1.82484
1.44498
2.75136
1.8831
1.34166
1.23696
2.50062
1.52736
1.87446
1.55772
1.56
2.12304
1.99452
2.31246
2.14662
1.96542
1.78998
2.21268
2.0724
2.3523
1.84056
1.57836
1.59426
2.11026
2.22084
1.32138
2.29968
1.28268
1.5297
1.71918
1.26
1.23546
1.5297
1.56462
1.56114
1.48554
2.64066
1.92096
1.53792
2.18406
2.91048
2.6001

## Sheet: Figure6c
	Number of links per cell body							Percent linked cells
Strain	WT			ΔPduN					1	2	3	Avg	StdDev
Replicate	1	2	3	1	2	3		WT	0	0	0	0	0
	1	1	1	22	5	5		ΔPduN	89.6175	89.3617	83.7838	87.5877	3.29673
	1	1	1	4	1	2
	1	1	1	11	1	2
	1	1	1	15	12	2
	1	1	1	15	4	4
	1	1	1	1	8	9
	1	1	1	3	1	1
	1	1	1	2	3	2
	1	1	1	4	3	2
	1	1	1	5	1	1
	1	1	1	11	1	6
	1	1	1	2	7	3
	1	1	1	9	4	3
	1	1	1	12	4	2
	1	1	1	1	7	3
	1	1	1	7	5	9
	1	1	1	5	2	6
	1	1	1	5	3	1
	1	1	1	12	3	2
	2	1	1	2	4	4
	1	1	1	1	3	9
	1	1	1	4	3	2
	1	1	1	1	4	4
	1	1	1	2	1	2
	1	1	1	2	18	6
	1	1	1	2	3	1
	1	1	1	2	3	7
	1	1	1	1	7	6
	1	1	1	5	1	7
	1	1	1	3	8	6
	1	1	1	12	8	5
	1	1	1		2	1
	1	1	1		9	3
	1	1	1		12	4
	1	2	1		12	1
	1	1	2		1	6
	1	1	1		5	4
	1	1	1		2	5
	1	1	1		6
	1	1	1		4
	1	1	1		4
	1	1	1		3
	1	1	1		2
	1	1	1		2
	1	1	1		2
	1	1	1		10
	1	1	1		2
	1	1	1		1
	1	1	1		2
	1	1	1		8
	2	2	1		8
	1		1
	1		1
	1		1
	1		1
	1		1
			1
			1
			1
			1
			1
			1
			2
			2

## Sheet: Figure7b
	% Linked Cells							% Linked Cells
Mutant	1	2	3	Avg	StdDev		Mutant	1	2	3	Avg	StdDev
ΔPduN	86.2319	95.5102	88.764	90.1687	4.796		ΔPduN	83.2168	90.7143	85.9459	86.6257	3.79469
WT	0	0		0	0		WT	0	0	0	0	0
G52A	69.6721	72.2973	82.6446	74.8714	6.85863		T88A	0	0	0	0	0
G52C	90.5882	85.1064	72.1088	82.6012	9.491		T88C	0	0	0	0	0
G52D	68.2927	77.7273	73.7778	73.2659	4.73808		T88D	0	0	0	0	0
G52E	79.5181	77.6471	91.5888	82.918	7.56719		T88E	0	0	0	0	0
G52F	69.4268	78.5714	75.9259	74.6414	4.70572		T88F	0	0	0	0	0
G52H	77.027	74.359	80.5755	77.3205	3.11866		T88G	0	0	0	0	0
G52I	82.4675	79.7571	74.0458	78.7568	4.29905		T88H	0	0	0	0	0
G52K	78.8889	79.4118	66.0714	74.7907	7.55563		T88I	0	0	0	0	0
G52L	78.6164	86.4865	76	80.3676	5.45819		T88K		0	0	0	0
G52M	78.1955	88.3249	83.0189	83.1797	5.06661		T88L	8.14815	6.25	2.38095	5.59303	2.93919
G52N	38.0435	48.3051	37.7907	41.3798	5.99884		T88M	0	0	0	0	0
G52P	79.0541	77.7778	79.7619	78.8646	1.00554		T88N	0	0	0	0	0
G52Q	68.8716	78.1457	54.6012	67.2062	11.8603		T88P	21.5385	23.8095	24.0506	23.1329	1.38605
G52R	69.3182	67.9868	73.2323	70.1791	2.72668		T88Q	0	0	0	0	0
G52S	68.75	72.1649	68.2171	69.7107	2.14211		T88R	2.77778	6.31579	0	3.03119	3.16551
G52T	60	84.878	71.2042	72.0274	12.4594		T88S	0	0	0	0	0
G52V	42.4528	74.8252	74.6575	63.9785	18.642		T88V	2.43902	0	0	0.813008	1.40817
G52W	74.3902	77.1429	64.9254	72.1528	6.40869		T88W	0	0	0	0	0
G52Y	72.8324	75	72.2222	73.3515	1.45985		T88Y	0	0	0	0	0

[truncated: 9 more sheets: Figure7b-G52underlyingData, Figure7b-T88underlyingdata, Figure 7c, SuppFigure3, SuppFigure4, SuppFigure5, SuppFigure7, SuppFigure9a, SuppFigure9b]
